# Supplementary material for: Oral zinc sulphate reduces the recurrence rate and provides significant therapeutic effects for viral warts: A systematic review and meta-analysis of randomized controlled trials
Source: PLoS One. 2025 May 7;20(5):e0323051. doi: 10.1371/journal.pone.0323051 (PMC12058182; doi:10.1371/journal.pone.0323051)
Supplement: S3 Table — (XLSX) [file pone.0323051.s007.xlsx]

## Sheet: searching process1
Number	Study	Inclusion and exclusion
1	Akhavan S, Mohammadi SR, Modarres Gillani M, Mousavi AS, Shirazi M. Efficacy of combination therapy of oral zinc sulfate with imiquimod, podophyllin or cryotherapy in the treatment of vulvar warts. J Obstet Gynaecol Res. 2014;40(10):2110-3. Epub 20140811. doi: 10.1111/jog.12457. PubMed PMID: 25132143.	Qualified and included
2	Al-Gurairi FT, Al-Waiz M, Sharquie KE. Oral zinc sulphate in the treatment of recalcitrant viral warts: randomized placebo-controlled clinical trial. Br J Dermatol. 2002;146(3):423-31. doi: 10.1046/j.1365-2133.2002.04617.x. PubMed PMID: 11952542.	Qualified and included
3	López-García DR, Gómez-Flores M, Arce-Mendoza AY, de la Fuente-García A, Ocampo-Candiani J. Oral zinc sulfate for unresponsive cutaneous viral warts: too good to be true? A double-blind, randomized, placebo-controlled trial. Clin Exp Dermatol. 2009;34(8):e984-5. doi: 10.1111/j.1365-2230.2009.03623.x. PubMed PMID: 20055878.	Qualified and included
4	Mahmoudi H, Ghodsi SZ, Tavakolpour S, Daneshpazhooh M. Cryotherapy plus oral zinc sulfate versus cryotherapy plus placebo to treat common warts: A double blind, randomized, placebo-controlled trial. Int J Womens Dermatol. 2018;4(2):87-90. Epub 20171020. doi: 10.1016/j.ijwd.2017.09.004. PubMed PMID: 29872682; PubMed Central PMCID: PMCPMC5986231.	Qualified and included
5	Moniem EA, Genedy RM, Moussa R. Oral zinc sulfate in the treatment of recalcitrant warts. Egyptian Journal of Dermatology and Venerology. 2016;36(2):34-8. doi: 10.4103/1110-6530.202637. PubMed PMID: 01745968-201636020-00002.	Qualified and included
6	Sadighha A. Oral zinc sulphate in recalcitrant multiple viral warts: a pilot study. J Eur Acad Dermatol Venereol. 2009;23(6):715-6. Epub 20090225. doi: 10.1111/j.1468-3083.2009.03169.x. PubMed PMID: 19298490.	Qualified and included
7	Yaghoobi R, Sadighha A, Baktash D. Evaluation of oral zinc sulfate effect on recalcitrant multiple viral warts: A randomized placebo-controlled clinical trial. JOURNAL OF THE AMERICAN ACADEMY OF DERMATOLOGY. 2009;60(4):706-8. doi: 10.1016/j.jaad.2008.09.010. PubMed PMID: WOS:000264561100028.	Qualified and included
8	Cassano N, Ferrari A, Fai D, Pettinato M, Pellè S, Del Brocco L, et al. Oral supplementation with a nutraceutical containing Echinacea, methionine and antioxidant/immunostimulating compounds in patients with cutaneous viral warts. Giornale italiano di dermatologia e venereologia. 2011;146(3):191‐5. PubMed PMID: CN-00800040.	Improper group design. In the treatment group, the oral medication contained unrelated additives (e.g., methionine, probiotics, and other antioxidants), and the zinc dosage was unclear.
9	Ghahartars M, Sahaf A, Parvar SY, Ahramiyanpour N. The Efficacy of Cryotherapy and Zinc Gluconate in Management of Anogenital Warts: A Randomized Double-Blind, Split-Side, Placebo-Controlled Trial. Skinmed. 2023;21(1):21-6. Epub 20230329. PubMed PMID: 36987822.	Improper group design. Patients in the experimental group took a fixed daily dose of 90 mg of zinc sulphate, which is much lower than the doses in other included studies.
10	Hafeez S, Hafeez L, Iqbal J, Mujtaba G, Illyas S. Efficacy of oral zinc sulphate versus cryotherapy in the treatment of palmoplantar warts. Journal of pakistan association of dermatologists. 2021;31(4):595‐9. PubMed PMID: CN-02372330.	Improper group design. The group design of oral zinc sulphate vs. cryotherapy doesn't fit the study's PICO framework.
11	Rai R, Jamale V. Comparative evaluation of oral valacyclovir versus oral zinc sulfate in the treatment of cutaneous verruca: a hospital-based, prospective clinical study. Iranian journal of dermatology. 2021;24(3):179‐85. doi: 10.22034/ijd.2021.136568. PubMed PMID: CN-02362139.	Improper group design. The study design compares oral zinc sulphate with oral valacyclovir, which doesn't align with the PICO framework of this article.
12	Stefani M, Bottino G, Fontenelle E, Azulay DR. Efficacy comparison between cimetidine and zinc sulphate in the treatment of multiple and recalcitrant warts. An Bras Dermatol. 2009;84(1):23-9. doi: 10.1590/s0365-05962009000100003. PubMed PMID: 19377755.	Improper group design. The study design compares oral zinc sulphate with oral cemetidine, which doesn't align with the PICO framework of this article.
13	A Randomized Controlled Trial to Examine the Effectiveness of 400 mg of Oral Zinc Gluconate as Adjunctive Therapy for Ano-genital Warts [Internet]. 2011. Available from: https://clinicaltrials.gov/study/NCT01468636	Full text not available and was excluded.
14	Oral Zinc Gluconate as Treatment for Recalcitrant Cutaneous Warts: a Randomized, Double-blind, Placebo-controlled Trial. https://clinicaltrials.gov/study/NCT01783353. 2013. PubMed PMID: CN-01540277	Full text not available and was excluded.
15	Abd El-Magid WM, Nada EEA, Mossa RA. Intralesional injection of vitamin D3 versus zinc sulfate 2% in treatment of plantar warts: a comparative study. J Dermatolog Treat. 2021;32(3):355-60. Epub 20190829. doi: 10.1080/09546634.2019.1656326. PubMed PMID: 31415213.	Zinc ions are not administered orally. Therefore, it was excluded.
16	Awad A, Ismael AF, Sallam M, Abdelgaber S. Intralesional purified protein derivative versus zinc sulfate 2% in the treatment of pediatric warts: Clinical and dermoscopic evaluation. J Cosmet Dermatol. 2022;21(10):4637-45. Epub 20220312. doi: 10.1111/jocd.14876. PubMed PMID: 35212136.	Zinc ions are not administered orally. Therefore, it was excluded.
17	Cusini M, Micali G, Lacarrubba F, Puviani M, Barcella A, Milani M. Eficacy and tolerability of nitric-zinc complex in the treatment of external genital warts and "dificult-To-Treat" warts: a "proof of concept", prospective, multicentre, open study. Giornale italiano di dermatologia e venereologia. 2015;150(6):643‐8. PubMed PMID: CN-01196435.	Zinc ions are not administered orally. Therefore, it was excluded.
18	El Sayed MH, Sayed FS, Afify AA. Intralesional zinc sulfate 2% vs intralesional vitamin D in plantar warts: A clinicodermoscopic study. Dermatol Ther. 2020;33(3):e13308. Epub 20200325. doi: 10.1111/dth.13308. PubMed PMID: 32162438.	Zinc ions are not administered orally. Therefore, it was excluded.
19	Farajzadeh S, Pardakhti A, Mohammadi S, Fadaei F, Khalili M, Mohebbi A, et al. A randomized clinical trial of using niosomal zinc sulfate plus cryotherapy in comparison with placebo along with cryotherapy in treatment of common wart. Journal of kerman university of medical sciences. 2018;25(1):1‐8. PubMed PMID: CN-01617776.	Zinc ions are not administered orally. Therefore, it was excluded.
20	García-Oreja S, Álvaro-Afonso FJ, García-Madrid M, López-Moral M, García-Álvarez Y, Lázaro-Martínez JL. Cryotherapy versus topical nitric-zinc complex solution for the treatment of plantar warts: A randomized controlled trial. J Med Virol. 2023;95(11):e29212. doi: 10.1002/jmv.29212. PubMed PMID: 37930111.	Zinc ions are not administered orally. Therefore, it was excluded.
21	Irct2017100936660N. Comparison between cryotherapy and topical zinc sulfate with cryotherapy and placebo in common wart treatment. https://trialsearchwhoint/Trial2aspx?TrialID=IRCT2017100936660N1. 2017. PubMed PMID: CN-01887123.	Zinc ions are not administered orally. Therefore, it was excluded.
22	Irct20120215009014N. Effect of intra-lesion injection of vitamin D3 versus cryotherapy on the treatment of plantar warts. https://trialsearchwhoint/Trial2aspx?TrialID=IRCT20120215009014N358. 2020. PubMed PMID: CN-02170027.	Zinc ions are not administered orally. Therefore, it was excluded.
23	Irct20120215009014N. Effect of topical nitric-zinc complex solution versus cryotherapy on the treatment of warts. https://trialsearchwhoint/Trial2aspx?TrialID=IRCT20120215009014N395. 2021. PubMed PMID: CN-02282092.	Zinc ions are not administered orally. Therefore, it was excluded.
24	Irct20190809044483N. The effect of zinc sulfate in the treatment of common warts. https://trialsearchwhoint/Trial2aspx?TrialID=IRCT20190809044483N1. 2019. PubMed PMID: CN-02069680.	Zinc ions are not administered orally. Therefore, it was excluded.
25	Isrctn. Efficacy of nitric-zinc complex in the treatment of genital warts. https://trialsearchwhoint/Trial2aspx?TrialID=ISRCTN36102369. 2020. PubMed PMID: CN-02172203.	Zinc ions are not administered orally. Therefore, it was excluded.
26	Khalili M, Mehrabadi R, Mohammadi S, Pardakhty A, Amiri R, Aflatoonian M. The Efficacy of Immunocryosurgery with Combined 2% Niosomal Zinc Sulfate Suspension and Cryotherapy in the Treatment of Verruca vulgaris. Journal of kerman university of medical sciences. 2022;29(2):139‐45. doi: 10.22062/jkmu.2022.91891. PubMed PMID: CN-02401412.	Zinc ions are not administered orally. Therefore, it was excluded.
27	Khattar JA, Musharrafieh UM, Tamim H, Hamadeh GN. Topical zinc oxide vs. salicylic acid-lactic acid combination in the treatment of warts. Int J Dermatol. 2007;46(4):427-30. doi: 10.1111/j.1365-4632.2006.03138.x. PubMed PMID: 17442091.	Zinc ions are not administered orally. Therefore, it was excluded.
28	Mohamed EE, Tawfik KM, Mahmoud AM. The Clinical Effectiveness of Intralesional Injection of 2% Zinc Sulfate Solution in the Treatment of Common Warts. Scientifica (Cairo). 2016;2016:1082979. Epub 20160331. doi: 10.1155/2016/1082979. PubMed PMID: 27123361; PubMed Central PMCID: PMCPMC4830730.	Zinc ions are not administered orally. Therefore, it was excluded.
29	Nct. Cryotherapy VS. Nitric-zinc Complex in the Treatment of Plantar Warts. https://clinicaltrialsgov/show/NCT04654091. 2020. PubMed PMID: CN-02206146.	Zinc ions are not administered orally. Therefore, it was excluded.
30	Niazi BR, Farid Ur R. Efficacy of 20% zinc oxide paste versus 15% salicylic acid - 15% lactic acid combination in treatment of common viral warts. Journal of pakistan association of dermatologists. 2018;28(3):333‐6. PubMed PMID: CN-01793443.	Zinc ions are not administered orally. Therefore, it was excluded.
31	Piquero-Casals J, Rozas-Muñoz E, Mir-Bonafe JF. A topical nitric-zinc complex solution as an alternate therapy for difficult-to-treat and resistant common warts and external genital warts. Journal of the American Academy of Dermatology. 2018;79(3):AB27. doi: 10.1016/j.jaad.2018.05.149.	Zinc ions are not administered orally. Therefore, it was excluded.
32	Pontini P, Mastorino L, Gaspari V, Granger C, Ramoni S, Delmonte S, et al. A Multicentre, Randomised Clinical Trial to Compare a Topical Nitrizinc(®) Complex Solution Versus Cryotherapy for the Treatment of Anogenital Warts. Dermatol Ther (Heidelb). 2020;10(5):1063-73. Epub 20200730. doi: 10.1007/s13555-020-00430-7. PubMed PMID: 32734366; PubMed Central PMCID: PMCPMC7477018.	Zinc ions are not administered orally. Therefore, it was excluded.
33	Saber F. Intralesional Zinc Sulfate 2% Vs Intralesional Vitamin D In The Treatment Of Planter Warts. QJM : monthly journal of the Association of Physicians. 2021;114(SUPPL 1). doi: 10.1093/qjmed/hcab093.016. PubMed PMID: CN-02346288.	Zinc ions are not administered orally. Therefore, it was excluded.
34	Scirpa P, Scambia G, Masciullo V, Battaglia F, Foti E, Lopez R, et al. Adjuvant treatment of HPV infection. A perspective and controlled study on the efficacy and safety of intravaginal administration of usnic acid and zinc sulphate compound. Minerva Ginecologica. 1999;51(6):255-60. PubMed Central PMCID: PMCbergamon(Italy).	Zinc ions are not administered orally. Therefore, it was excluded.
35	Sharquie KE, Khorsheed AA, Al-Nuaimy AA. Topical zinc sulphate solution for treatment of viral warts. Saudi Med J. 2007;28(9):1418-21. PubMed PMID: 17768472.	Zinc ions are not administered orally. Therefore, it was excluded.
36	Sharquine KA, Al-Nuaimy AA. Treatment of viral warts by intralesional injection of zinc sulphate. Annals of Saudi Medicine. 2002;22(1-2):26-8. doi: 10.5144/0256-4947.2002.26.	Zinc ions are not administered orally. Therefore, it was excluded.
37	Songsantiphap C, Asawanonda P. Topical 15% zinc oxide ointment significantly reduces the size of common warts after four weeks: a Randomized, Tripleblinded, Placebocontrolled Trial. Journal of clinical and aesthetic dermatology. 2019;12(9):26‐31. PubMed PMID: CN-01998956.	Zinc ions are not administered orally. Therefore, it was excluded.
38	Tctr. Topical 15% zinc oxide ointment significantly reduces the size of common warts after 4 weeks application: a randomized, triple-blinded, placebo-controlled trial. https://trialsearchwhoint/Trial2aspx?TrialID=TCTR20180523001. 2018. PubMed PMID: CN-01911117.	Zinc ions are not administered orally. Therefore, it was excluded.
39	Ward KA, Armstrong KD, Maw RD, Winther MD, Gilburt SJA, Dinsmore WW. A pilot study to investigate the treatment of anogenital warts with Topical Lithium Succinate cream (8% lithium succinate, 0.05% zinc sulphate). International Journal of STD and AIDS. 1997;8(8):515-7. doi: 10.1258/0956462971920677.	Zinc ions are not administered orally. Therefore, it was excluded.
40	Youssef EMK, Eissa MAA, Bakr RM. Intralesional Candida albicans antigen versus intralesional zinc sulfate in treatment of cutaneous warts. Arch Dermatol Res. 2023;315(5):1305-14. Epub 20221226. doi: 10.1007/s00403-022-02499-w. PubMed PMID: 36567351; PubMed Central PMCID: PMCPMC10205831.	Zinc ions are not administered orally. Therefore, it was excluded.
41	Araújo MG, Magalhães GM, Garcia LC, Vieira ÉC, Carvalho-Leite MDLRD, Guedes ACM. Update on human papillomavirus – Part II: complementary diagnosis, treatment and prophylaxis. Anais Brasileiros de Dermatologia. 2021;96(2):125-38. doi: 10.1016/j.abd.2020.11.005.	Non-RCT. Excluded.
42	Arroyo MP, Viglione MP. Verrucous plaque on the face. JAAD Case Reports. 2019;5(9):834. doi: 10.1016/j.jdcr.2019.05.029.	Non-RCT. Excluded.
43	Ayub H, Malik LM, Rasheed T. To assess the efficacy of oral zinc sulphate in treatment of plantar warts. Pakistan Journal of Medical and Health Sciences. 2020;14(1):47-8.	Non-RCT. Excluded.
44	Bae YS, Hill ND, Bibi Y, Dreiher J, Cohen AD. Innovative uses for zinc in dermatology. Dermatologic Clinics. 2010;28(3):587-97. doi: 10.1016/j.det.2010.03.006.	Non-RCT. Excluded.
45	Bertolotti A, Derancourt C. Letter to the Editor Regarding ‘A Multicentre, Randomised Clinical Trial to Compare a Topical Nitrizinc® Complex Solution Versus Cryotherapy for the Treatment of Anogenital Warts’. Dermatology and Therapy. 2020;10(6):1435-7. doi: 10.1007/s13555-020-00449-w.	Non-RCT. Excluded.
46	Boull C, Groth D. Update: Treatment of cutaneous viral warts in children. Pediatric Dermatology. 2011;28(3):217-29. doi: 10.1111/j.1525-1470.2010.01378.x.	Non-RCT. Excluded.
47	Ciccarese G, Drago F, Granger C, Parodi A. Efficacy Assessment of a Topically Applied Nitric–Zinc Complex Solution for the Treatment of External Ano-genital Warts in 100 Patients. Dermatology and Therapy. 2019;9(2):327-35. doi: 10.1007/s13555-019-0300-7.	Non-RCT. Excluded.
48	Dall'Oglio F, Amico VD, Nasca MR, Micali G. Treatment of Cutaneous Warts An Evidence-Based Review. AMERICAN JOURNAL OF CLINICAL DERMATOLOGY. 2012;13(2):73-96. doi: 10.2165/11594610-000000000-00000. PubMed PMID: WOS:000301619400001.	Non-RCT. Excluded.
49	Damayanti N, Susetiati DA. Complicating factors in the management of condyloma acuminata in HIV patients. Journal of Pakistan Association of Dermatologists. 2021;31(4):700-5.	Non-RCT. Excluded.
50	Drago F, Ciccarese G. Efficacy assessment of a topically applied product for the treatment of external ano-genital warts in 100 patients: Experience on 418 lesions treatment during daily practice. Journal of the Dermatology Nurses' Association. 2020;12(2).	Non-RCT. Excluded.
51	El Taweel AA, Salem R, Allam A. Intralesional 2% zinc sulfate solution for plane warts: A case report. Dermatol Ther. 2019;32(1):e12761. Epub 20181106. doi: 10.1111/dth.12761. PubMed PMID: 30288881.	Non-RCT. Excluded.
52	Fiorentini E, Shoukry SNM. New therapeutic opportunities in the treatment of chronic viral skin infections caused by papillomavirus. Journal of Plastic and Pathology Dermatology. 2023;19(2):73-5.	Non-RCT. Excluded.
53	García-Oreja S, Álvaro-Afonso FJ, García-Álvarez Y, García-Morales E, Sanz-Corbalán I, Lázaro Martínez JL. Topical treatment for plantar warts: A systematic review. Dermatologic Therapy. 2021;34(1). doi: 10.1111/dth.14621.	Non-RCT. Excluded.
54	Gerlero P, Hernández-Martín Á. Treatment of Warts in Children: An Update. Actas Dermo-Sifiliograficas. 2016;107(7):551-8. doi: 10.1016/j.adengl.2016.06.001.	Non-RCT. Excluded.
55	Giacaman A, Granger C, Aladren S, Bauzá A, Torrens BA, Mercant MR, et al. Use of Topical Nitric-Zinc Complex Solution to Treat Palmoplantar and Periungual Warts in a Pediatric Population. DERMATOLOGY AND THERAPY. 2019;9(4):755-60. doi: 10.1007/s13555-019-00330-5. PubMed PMID: WOS:000488934200001.	Non-RCT. Excluded.
56	Gibbs S. Zinc sulphate for viral warts. Br J Dermatol. 2003;148(5):1082-3. doi: 10.1046/j.1365-2133.2003.05362.x. PubMed PMID: 12786862.	Non-RCT. Excluded.
57	Gupta M, Mahajan VK, Mehta KS, Chauhan PS. Zinc therapy in dermatology: a review. Dermatol Res Pract. 2014;2014:709152. Epub 20140710. doi: 10.1155/2014/709152. PubMed PMID: 25120566; PubMed Central PMCID: PMCPMC4120804.	Non-RCT. Excluded.
58	Gürkan A, Özlü SG. Succesful treatment with oral Zinc sulphate of widespread plantar Warts in a patient under systemic corticosteroid therapy. European Journal of Pediatric Dermatology. 2015;25(4):215-7.	Non-RCT. Excluded.
59	Haase H, Overbeck S, Rink L. Zinc supplementation for the treatment or prevention of disease: Current status and future perspectives. Experimental Gerontology. 2008;43(5):394-408. doi: 10.1016/j.exger.2007.12.002.	Non-RCT. Excluded.
60	Hameed F, Bashir B, Gardezi SAA, Butt G, Altaf F, Hussain I. Efficacy of 10% zinc sulphate solution in the treatment of plane warts. Journal of Pakistan Association of Dermatologists. 2021;31(3):495-9.	Non-RCT. Excluded.
61	Ismael AIM, Yousef AE, Elkholy BM. An Overview About Treatment Lines Of Warts. Journal of Pharmaceutical Negative Results. 2022;13:4391-4. doi: 10.47750/pnr.2022.13.S07.550.	Non-RCT. Excluded.
62	Janniger CK, Schwartz RA. Efficacy and tolerability of a new topical nitric-zinc preparation for "difficult-to-treat" warts. Dermatol Ther. 2017;30(2). Epub 20161205. doi: 10.1111/dth.12456. PubMed PMID: 27917575.	Non-RCT. Excluded.
63	Khandpur S, Sharma VK, Sumanth K. Topical immunomodulators in dermatology. Journal of Postgraduate Medicine. 2004;50(2):131-9. PubMed Central PMCID: PMC3M	Non-RCT. Excluded.
64	Kwok CS, Gibbs S, Bennett C, Holland R, Abbott R. Topical treatments for cutaneous warts. Cochrane Database Syst Rev. 2012;2012(9):Cd001781. Epub 20120912. doi: 10.1002/14651858.CD001781.pub3. PubMed PMID: 22972052; PubMed Central PMCID: PMCPMC8101088.	Non-RCT. Excluded.
65	Kwok CS, Holland R, Gibbs S. Efficacy of topical treatments for cutaneous warts: A meta-analysis and pooled analysis of randomized controlled trials. British Journal of Dermatology. 2011;165(2):233-46. doi: 10.1111/j.1365-2133.2011.10218.x.	Non-RCT. Excluded.
66	Lambert J. Evidence-based treatment of non-genital warts. Nederlands Tijdschrift voor Dermatologie en Venereologie. 2004;14(9):378-80.	Non-RCT. Excluded.
67	Landow K. Are at-home treatments for warts effective? Postgraduate Medicine. 2004;116(3):8. doi: 10.3810/pgm.2004.09.1588.	Non-RCT. Excluded.
68	Leerunyakul K, Thammarucha S, Suchonwanit P, Rutnin S. A comprehensive review of treatment options for recalcitrant nongenital cutaneous warts. JOURNAL OF DERMATOLOGICAL TREATMENT. 2022;33(1):23-40. doi: 10.1080/09546634.2020.1737635. PubMed PMID: WOS:000519403400001.	Non-RCT. Excluded.
69	Lio P. Warts, molluscum and things that go bump on the skin: A practical guide. Archives of Disease in Childhood: Education and Practice Edition. 2007;92(4):ep119-ep24. doi: 10.1136/adc.2007.122317.	Non-RCT. Excluded.
70	Lipke MM. An armamentarium of wart treatments. Clinical Medicine and Research. 2006;4(4):273-93. doi: 10.3121/cmr.4.4.273.	Non-RCT. Excluded.
71	Loo SKF, Tang WYM. Warts (non-genital). BMJ clinical evidence. 2009;2009.	Non-RCT. Excluded.
72	Mahmoud NAA, Nofal EA. An Insight About Treatment Modalities of Warts. NeuroQuantology. 2022;20(10):10821-7. doi: 10.14704/nq.2022.20.10.NQ551049.	Non-RCT. Excluded.
73	Martin A, Thatiparthi A, Nourmohammadi N, Nguyen C, Sung C, Atanaskova Mesinkovska N. Emerging Intralesional Treatments for Plantar Warts: A Systematic Review. J Drugs Dermatol. 2022;21(12):1322-9. doi: 10.36849/jdd.6735. PubMed PMID: 36468966.	Non-RCT. Excluded.
74	Micali G, Dall'oglio F, Nasca MR. Topical treatments for cutaneous warts: An update. Expert Review of Dermatology. 2013;8(1):15-7. doi: 10.1586/edm.12.74.	Non-RCT. Excluded.
75	Mohamed AT, Kamal M, Gharib KM. Novel Therapeutic Approaches for Plantar Warts: A Comprehensive Overview. NeuroQuantology. 2023;21(5):68-78. doi: 10.48047/nq.2023.21.5.NQ222005.	Non-RCT. Excluded.
76	Mohammed GF, Al-Dhubaibi MS, Bahaj SS, Elneam AIA. Systemic immunotherapy for the treatment of warts: A literature review. J Cosmet Dermatol. 2022;21(11):5532-6. Epub 20220831. doi: 10.1111/jocd.15330. PubMed PMID: 36017650.	Non-RCT. Excluded.
77	Mohta A, Kushwaha RK, Gautam U, Jain SK. Immunotherapy using topical measles, mumps and rubella vaccine for treatment of verruca plana. Indian Journal of Dermatology, Venereology and Leprology. 2021;87(2):285-7. doi: 10.25259/IJDVL_1054_19.	Non-RCT. Excluded.
78	Mulhem E, Pinelis S. Treatment of nongenital cutaneous warts. American Family Physician. 2011;84(3):283-93.	Non-RCT. Excluded.
79	Mullen SA, Myers EL, Brenner RL, Nguyen KT, Harper TA, Welsh D, et al. Systematic Review of Intralesional Therapies for Cutaneous Warts. JID Innovations. 2024;4(3). doi: 10.1016/j.xjidi.2024.100264.	Non-RCT. Excluded.
80	Mun J, Park H, Kim H, Chin H, Kim S, Ko H, et al. Oral zinc sulfate treatment for viral warts: An open-label study. Journal of Dermatology. 2010;37:21. doi: 10.1111/j.1346-8138.2010.01025.x.	Non-RCT. Excluded.
81	Nai-Ming L, Yuk-Ming William T. Warts (non-genital). BMJ Clin Evid. 2007;2007. Epub 20070601. PubMed PMID: 19454080.	Non-RCT. Excluded.
82	Nofal A, Albalat W, Ismail A, Khattab FM. Immunotherapeutic modalities for the treatment of recalcitrant plantar warts: a comparative study. J Dermatolog Treat. 2022;33(2):922-7. Epub 20200709. doi: 10.1080/09546634.2020.1789540. PubMed PMID: 32609022.	Non-RCT. Excluded.
83	Nofal A, Fouda I. Switching between intralesional antigens: A promising therapeutic approach for recalcitrant warts. JAAD Case Reports. 2020;6(10):1032-5. doi: 10.1016/j.jdcr.2020.07.045.	Non-RCT. Excluded.
84	Nyfors A. Treatment of warts. Tidsskrift for den Norske Laegeforening. 1983;103(1):23-5+7.	Non-RCT. Excluded.
85	O'Mahony C, Gomberg M, Skerlev M, Alraddadi A, de las Heras-Alonso ME, Majewski S, et al. Position statement for the diagnosis and management of anogenital warts. Journal of the European Academy of Dermatology and Venereology. 2019;33(6):1006-19. doi: 10.1111/jdv.15570.	Non-RCT. Excluded.
86	Puviani M, Manfredini M, Eisendle K. The SILVER study. Efficacy of topical nitric-zinc complex solution in the treatment of resistant warts: A postmarketing evaluation. Dermatol Ther. 2019;32(4):e12940. Epub 20190429. doi: 10.1111/dth.12940. PubMed PMID: 30990239.	Non-RCT. Excluded.
87	Searle T, Ali FR, Al-Niaimi F. Zinc in dermatology. J Dermatolog Treat. 2022;33(5):2455-8. Epub 20220418. doi: 10.1080/09546634.2022.2062282. PubMed PMID: 35437093.	Non-RCT. Excluded.
88	Simonart T, de Maertelaer V. Systemic treatments for cutaneous warts: a systematic review. J Dermatolog Treat. 2012;23(1):72-7. Epub 20101106. doi: 10.3109/09546634.2010.500324. PubMed PMID: 21054194.	Non-RCT. Excluded.
89	Singh R. A case series of treatment of common wart with intralesional immunotherapy and oral zinc. Journal of Pakistan Association of Dermatologists. 2020;30(4):699-702.	Non-RCT. Excluded.
90	Sinha S, Relhan V, Garg VK. Immunomodulators in warts: Unexplored or ineffective? Indian Journal of Dermatology. 2015;60(2):118-29. doi: 10.4103/0019-5154.152502.	Non-RCT. Excluded.
91	Song D, Pan L, Zhang M, Wang S. Clinical use of zinc in viral warts: a systematic review of the clinical trials. J Dermatolog Treat. 2022;33(4):1878-87. Epub 20210628. doi: 10.1080/09546634.2021.1942420. PubMed PMID: 34132162.	Non-RCT. Excluded.
92	Sontheimer D, Brown ML. Are oral agents effective for the treatment of verruca vulgaris? Journal of Family Practice. 2006;55(4):353-4.	Non-RCT. Excluded.
93	Stéphan F, Revuz J. [Zinc salts in dermatology]. Ann Dermatol Venereol. 2004;131(5):455-60. doi: 10.1016/s0151-9638(04)93639-3. PubMed PMID: 15235533.	Non-RCT. Excluded.
94	Sterling JC, Gibbs S, Haque Hussain SS, Mustapa MFM, Handfield-Jones SE. British Association of Dermatologists' guidelines for the management of cutaneous warts 2014. BRITISH JOURNAL OF DERMATOLOGY. 2014;171(4):696-+. doi: 10.1111/bjd.13310. PubMed PMID: WOS:000344007500001.	Non-RCT. Excluded.
95	Stolze I, Hamm H. Viral warts: No sorcery. Pharmazeutische Zeitung. 2010;155(15).	Non-RCT. Excluded.
96	Tate B. Treating cutaneous warts: What are the options? Medicine Today. 2014;15(10):34-43.	Non-RCT. Excluded.
97	Thappa DM, Chiramel MJ. Evolving role of immunotherapy in the treatment of refractory warts. Indian Dermatol Online J. 2016;7(5):364-70. doi: 10.4103/2229-5178.190487. PubMed PMID: 27730031; PubMed Central PMCID: PMCPMC5038096.	Non-RCT. Excluded.
98	Wassilew SW. Treatment of viral diseases of the skin. Therapiewoche. 1981;31(40):6362-8. PubMed Central PMCID: PMCBehringwerke	Non-RCT. Excluded.
99	Yasukawa F, Kudo K, Nakamura A, Kobayashi S, Urabe K, Imayama S. Two cases of giant condyloma acuminatum effectively treated with zinc oxide starch powder. Nishinihon Journal of Dermatology. 2010;72(2):121-5. doi: 10.2336/nishinihonhifu.72.121.	Non-RCT. Excluded.
100	Zou P, Du Y, Yang C, Cao Y. Trace element zinc and skin disorders. Front Med (Lausanne). 2022;9:1093868. Epub 20230117. doi: 10.3389/fmed.2022.1093868. PubMed PMID: 36733937; PubMed Central PMCID: PMCPMC9887131.	Non-RCT. Excluded.
101	Novel compounds that interact with zinc finger proteins. Expert Opinion on Therapeutic Patents. 2000;10(8):1289-92. doi: 10.1517/13543776.10.8.1289.	Irrelevant articles. Excluded.
102	Treat cutaneous warts on a case-by-case basis, taking into account patient factors and the available clinical evidence. Drugs and Therapy Perspectives. 2012;28(8):15-9. doi: 10.2165/11608610.	Irrelevant articles. Excluded.
103	HIV/AIDS and STD updates. AIDS Patient Care and STDs. 2014;28(4):218-20. doi: 10.1089/apc.2014.9832.	Irrelevant articles. Excluded.
104	Aarthy M, Kumar D, Giri R, Singh SK. E7 oncoprotein of human papillomavirus: Structural dynamics and inhibitor screening study. Gene. 2018;658:159-77. doi: 10.1016/j.gene.2018.03.026.	Irrelevant articles. Excluded.
105	Abdehvand LZ, Soleymani S. A Comparative Study of Allium Hirtifolium in Traditional and Modern Medicine. Iran J Med Sci. 2016;41(3 Suppl):S16. PubMed PMID: 27840482; PubMed Central PMCID: PMCPMC5103521.	Irrelevant articles. Excluded.
106	Abuzenada BM, Sonbul HM. Bionanocomposites in caries prevention and treatment: A systematic review. Journal of Pharmacy and Bioallied Sciences. 2022;14(5):S13-S8. doi: 10.4103/jpbs.jpbs-128-22.	Irrelevant articles. Excluded.
107	Adil SF, Assal ME, Shaik MR, Kuniyil M, Hashmi A, Khan M, et al. Efficient aerial oxidation of different types of alcohols using ZnO nanoparticle-MnCO-graphene oxide composites. APPLIED ORGANOMETALLIC CHEMISTRY. 2020;34(8). doi: 10.1002/aoc.5718. PubMed PMID: WOS:000537556800001.	Irrelevant articles. Excluded.
108	Adışen E, Önder M. Acral manifestations of viral infections. Clin Dermatol. 2017;35(1):40-9. Epub 20160910. doi: 10.1016/j.clindermatol.2016.09.006. PubMed PMID: 27938811.	Irrelevant articles. Excluded.
109	Agache P, Blanc D. Current status in sebum knowledge. International Journal of Dermatology. 1982;21(6):304-15.	Irrelevant articles. Excluded.
110	Aghamiri S, talaei S, Roshanzamiri S, Zandsalimi F, Fazeli E, Aliyu M, et al. Delivery of genome editing tools: A promising strategy for HPV-related cervical malignancy therapy. Expert Opinion on Drug Delivery. 2020;17(6):753-66. doi: 10.1080/17425247.2020.1747429.	Irrelevant articles. Excluded.
111	Ahluwalia N, Grandjean H. Nutrition, an under-recognized factor in bacterial vaginosis. Journal of Nutrition. 2007;137(9):1997-8. doi: 10.1093/jn/137.9.1997.	Irrelevant articles. Excluded.
112	Akilov OE, O'Riordan K, Kosaka S, Hasan T. Photodynamic therapy against intracellular pathogens: Problems and potentials. Medical Laser Application. 2006;21(4):251-60. doi: 10.1016/j.mla.2006.07.002.	Irrelevant articles. Excluded.
113	Akomeah FK. Topical dermatological drug delivery: Quo vadis? Current Drug Delivery. 2010;7(4):283-96. doi: 10.2174/156720110793360612. PubMed Central PMCID: PMCecho.	Irrelevant articles. Excluded.
114	Al-Waiz MM, Al-Nuaimy AA, Aljobori HA, Abdulameer MJ. Laryngeal papillomatosis treated by oral zinc sulphate [6]. Annals of Saudi Medicine. 2006;26(5):411-3. doi: 10.5144/0256-4947.2006.411.	Irrelevant articles. Excluded.
115	Alam Z, Coyle T. GATA2 Mutation in Twins with Transient Aplastic Anemia after Chloramphenicol Exposure; A Follow up to Nagao and Mauer 1969. Blood. 2020;136:4-5. doi: 10.1182/blood-2020-140978.	Irrelevant articles. Excluded.
116	Albrecht V, Chevallier A, Bongain A, Lefebvre JC, Giordanengo V. Immunohistochemical and molecular study of severe cervical dysplasia associated with HPV-83. Gynecologic Oncology. 2007;105(1):252-5. doi: 10.1016/j.ygyno.2006.12.013.	Irrelevant articles. Excluded.
117	Albulescu A, Plesa A, Fudulu A, Iancu IV, Anton G, Botezatu A. Epigenetic approaches for cervical neoplasia screening (Review). Experimental and Therapeutic Medicine. 2021;22(6). doi: 10.3892/etm.2021.10916.	Irrelevant articles. Excluded.
118	Ali SG, Ansari MA, Jamal QMS, Almatroudi A, Alzohairy MA, Alomary MN, et al. Butea monosperma seed extract mediated biosynthesis of ZnO NPs and their antibacterial, antibiofilm and anti-quorum sensing potentialities. ARABIAN JOURNAL OF CHEMISTRY. 2021;14(4). doi: 10.1016/j.arabjc.2021.103044. PubMed PMID: WOS:000636912200017.	Irrelevant articles. Excluded.
119	Allandin O, Wartel M, Recourt P, Revel B, Ouddane B, Billon G, et al. Adsorption capacity of iron oxyhydroxide-coated brick for cationic metals and nature of ion-surface interactions. APPLIED CLAY SCIENCE. 2014;90:141-9. doi: 10.1016/j.clay.2014.01.008. PubMed PMID: WOS:000333791200020.	Irrelevant articles. Excluded.
120	Almaguer-Chavez J, Lopez-Garcia D, Ocampo-Candiani J, Vazquez-Martinez OT. Heck disease: Report of two cases. Journal of the American Academy of Dermatology. 2009;60(3):AB118. doi: 10.1016/j.jaad.2008.11.523.	Irrelevant articles. Excluded.
121	Alturo-Pons A, Alamon-Reig F, Sanmartín Novell V, Vilardell F, Martí RM. Congenital and Acquired Epidermodysplasia Verruciformis: A Series of 7 Cases. Actas Dermo-Sifiliograficas. 2023;114(2):T179-T82. doi: 10.1016/j.ad.2022.01.055.	Irrelevant articles. Excluded.
122	Angleton EL, Van Wart HE. Preparation by direct metal exchange and kinetic study of active site metal substituted class I and class II Clostridium histolyticum collagenases. Biochemistry. 1988;27(19):7413-8. doi: 10.1021/bi00419a036. PubMed PMID: 2849992.	Irrelevant articles. Excluded.
123	Antinore MJ, Birrer MJ, Patel D, Nader L, McCance DJ. The human papillomavirus type 16 E7 gene product interacts with and trans-activates the AP1 family of transcription factors. EMBO Journal. 1996;15(8):1950-60. doi: 10.1002/j.1460-2075.1996.tb00546.x.	Irrelevant articles. Excluded.
124	Arican O, Ozturk P, Kurutas EB, Unsal V. Status of oxidative stress on lesional skin surface of plantar warts. JOURNAL OF THE EUROPEAN ACADEMY OF DERMATOLOGY AND VENEREOLOGY. 2013;27(3):365-9. doi: 10.1111/j.1468-3083.2011.04419.x. PubMed PMID: WOS:000315115900031.	Irrelevant articles. Excluded.
125	Arnold Jr HL, Rees Jr RB. Perspectives in dermatology: American Academy of Dermatology 1977. International Journal of Dermatology. 1978;17(6):472-84.	Irrelevant articles. Excluded.
126	Ash MM, Jolly PS. A Case Report of the Resolution of Multiple Recalcitrant Verrucae in a Renal Transplant Recipient After a Mycophenolate Mofetil Dose Reduction. Transplantation Proceedings. 2017;49(1):213-5. doi: 10.1016/j.transproceed.2016.11.030.	Irrelevant articles. Excluded.
127	Assal ME, Kuniyil M, Shaik MR, Khan M, Al-Warthan A, Siddiqui MRH, et al. Synthesis, Characterization, and Relative Study on the Catalytic Activity of Zinc Oxide Nanoparticles Doped MnCO, MnO, and-MnO Nanocomposites for Aerial Oxidation of Alcohols. JOURNAL OF CHEMISTRY. 2017;2017. doi: 10.1155/2017/2937108. PubMed PMID: WOS:000405247200001.	Irrelevant articles. Excluded.
128	Assal ME, Shaik MR, Kuniyil M, Khan M, Alzahrani AY, Al-Warthan A, et al. Mixed Zinc/Manganese on Highly Reduced Graphene Oxide: A Highly Active Nanocomposite Catalyst for Aerial Oxidation of Benzylic Alcohols. CATALYSTS. 2017;7(12). doi: 10.3390/catal7120391. PubMed PMID: WOS:000419187400038.	Irrelevant articles. Excluded.
129	Avvakumov N, Torchia J, Mymryk JS. Interaction of the HPV E7 proteins with the pCAF acetyltransferase. Oncogene. 2003;22(25):3833-41. doi: 10.1038/sj.onc.1206562.	Irrelevant articles. Excluded.
130	Azzouz M, Leclerc N, Gurney M, Warter JM, Poindron P, Borg J. Progressive motor neuron impairment in an animal model of familial amyotrophic lateral sclerosis. Muscle and Nerve. 1997;20(1):45-51. doi: 10.1002/(SICI)1097-4598(199701)20:1<45::AID-MUS6>3.0.CO;2-H.	Irrelevant articles. Excluded.
131	Azzouz M, Poindron P, Guettier S, Leclerc N, Andres C, Warter JM, et al. Prevention of mutant SOD1 motoneuron degeneration by copper chelators in vitro. Journal of Neurobiology. 2000;42(1):49-55. doi: 10.1002/(SICI)1097-4695(200001)42:1<49::AID-NEU5>3.0.CO;2-7. PubMed Central PMCID: PMCSigma(United States).	Irrelevant articles. Excluded.
132	Baboun D, Yaghi M, Keri JE, Morrison BW. Natural Treatment Options for Nail Disorders. Skin Appendage Disorders. 2023;10(2):83-91. doi: 10.1159/000534629.	Irrelevant articles. Excluded.
133	Badiger H, Hegde BG, Kumbar S, Dodamani S, Khatavi SY, Matteppanavar S. Magnetic, Electric, and Antimicrobial Properties of Chromium- Doped Cobalt Zinc Ferrite Nanoplates. CHEMISTRYSELECT. 2024;9(14). doi: 10.1002/slct.202303370. PubMed PMID: WOS:001198590400001.	Irrelevant articles. Excluded.
134	Bagherani N, Yaghoobi R, Omidian M. Hypothesis: Zinc can be effective in treatment of vitiligo. Indian Journal of Dermatology. 2011;56(5):480-4. doi: 10.4103/0019-5154.87116.	Irrelevant articles. Excluded.
135	Baleja JD, Cherry JJ, Liu Z, Gao H, Nicklaus MC, Voigt JH, et al. Identification of inhibitors to papillomavirus type 16 E6 protein based on three-dimensional structures of interacting proteins. Antiviral Res. 2006;72(1):49-59. Epub 20060421. doi: 10.1016/j.antiviral.2006.03.014. PubMed PMID: 16690141; PubMed Central PMCID: PMCPMC2776632.	Irrelevant articles. Excluded.
136	Bari MU, Aslam B, Muhammad F, Mohsin M, Hussain A, Anwar MW. Phytochemical analysis and evaluation of ameliorating potential of Ricinuscommunis leaves extract against aspirin-induced gastric ulcer in rabbits. PAKISTAN JOURNAL OF AGRICULTURAL SCIENCES. 2021;58(5):1635-42. doi: 10.21162/PAKJAS/21.9801. PubMed PMID: WOS:000760164100023.	Irrelevant articles. Excluded.
137	Batista AC, Pacheco LGC. Detecting pathogens with Zinc-Finger, TALE and CRISPR- based programmable nucleic acid binding proteins. Journal of Microbiological Methods. 2018;152:98-104. doi: 10.1016/j.mimet.2018.07.024.	Irrelevant articles. Excluded.
138	Bauknecht T, Jundt F, Herr I, Oehler T, Delius H, Shi Y, et al. A switch region determines the cell type-specific positive or negative action of YY1 on the activity of the human papillomavirus type 18 promoter. Journal of Virology. 1995;69(1):1-12. doi: 10.1128/jvi.69.1.1-12.1995.	Irrelevant articles. Excluded.
139	Beerheide W, Bernard HU, Tan YJ, Ganesan A, Rice WG, Ting AE. Potential drugs against cervical cancer: zinc-ejecting inhibitors of the human papillomavirus type 16 E6 oncoprotein. J Natl Cancer Inst. 1999;91(14):1211-20. doi: 10.1093/jnci/91.14.1211. PubMed PMID: 10413422.	Irrelevant articles. Excluded.
140	Beerheide W, Sim MM, Tan YJ, Bernard HU, Ting AE. Inactivation of the human papillomavirus-16 E6 oncoprotein by organic disulfides. Bioorganic and Medicinal Chemistry. 2000;8(11):2549-60. doi: 10.1016/S0968-0896(00)00193-0. PubMed Central PMCID: PMCAcros	Irrelevant articles. Excluded.
141	Bel-Serrat S, Stammers AL, Warthon-Medina M, Moran VH, Iglesia-Altaba I, Hermoso M, et al. Factors that affect zinc bioavailability and losses in adult and elderly populations. Nutr Rev. 2014;72(5):334-52. Epub 20140416. doi: 10.1111/nure.12105. PubMed PMID: 24739133.	Irrelevant articles. Excluded.
142	Beltrani VS. Dermatologic disorders of the eyelids. Immunology and Allergy Clinics of North America. 1997;17(1):103-29.	Irrelevant articles. Excluded.
143	Berezowska S, Tomoka T, Borgstein E, Milner DA, Kamiza S, Langer R. Initiation of a tumor tissue-bank in Malawi. Virchows Archiv. 2013;463(2):105. doi: 10.1007/s00428-013-1444-y.	Irrelevant articles. Excluded.
144	Berezutskaya E, Bagchi S. The human papillomavirus E7 oncoprotein functionally interacts with the S4 subunit of the 26 S proteasome. Journal of Biological Chemistry. 1997;272(48):30135-40. doi: 10.1074/jbc.272.48.30135.	Irrelevant articles. Excluded.
145	Berggren K, Restrepo Cruz S, Hixon MD, Cowan A, Ozbun MA, Keysar S, et al. Inhibition of MK2 decreases inflammatory cytokine production and tumor volumes in HPV-positive and HPV-negative models of head and neck squamous cell carcinoma. International Journal of Radiation Oncology Biology Physics. 2018;100(5):1372-3.	Irrelevant articles. Excluded.
146	Bernacchi S. Special issue “function and structure of viral ribonucleoproteins complexes”. Viruses. 2020;12(12). doi: 10.3390/v12121355.	Irrelevant articles. Excluded.
147	Berwick M, Schantz S. Chemoprevention of aerodigestive cancer. Cancer and Metastasis Reviews. 1997;16(3-4):329-47. doi: 10.1023/a:1005856312338.	Irrelevant articles. Excluded.
148	Bilandžić N, Sedak M, Čalopek B, Džafić N, Ostojić DM, Potočnjak D. Metal Content in Four Shellfish Species from the Istrian Coast of Croatia. Bull Environ Contam Toxicol. 2015;95(5):611-7. Epub 20150726. doi: 10.1007/s00128-015-1619-0. PubMed PMID: 26210827.	Irrelevant articles. Excluded.
149	Blomfield J, Warton KL, Brown JM. Flow rate and inorganic components of submandibular saliva in cystic fibrosis. Arch Dis Child. 1973;48(4):267-74. doi: 10.1136/adc.48.4.267. PubMed PMID: 4705932; PubMed Central PMCID: PMCPMC1648327.	Irrelevant articles. Excluded.
150	Bolouki A, Zal F. Impact of war on fertility and infertility. Archives of Iranian Medicine. 2020;23(4):S16-S22. doi: 10.34172/AIM.2020.S4.	Irrelevant articles. Excluded.
151	Bond MD, Van Wart HE. Characterization of the individual collagenases from Clostridium histolyticum. Biochemistry. 1984;23(13):3085-91. doi: 10.1021/bi00308a036. PubMed PMID: 6087888.	Irrelevant articles. Excluded.
152	Boughriet A, Ouddane B, Fischer JC, Wartel M, Leman G. Variability of dissolved Mn and Zn in the Seine estuary and chemical speciation of these metals in suspended matter. Water Research. 1992;26(10):1359-78. doi: 10.1016/0043-1354(92)90130-V.	Irrelevant articles. Excluded.
153	Bower JJ, Song L, Bastola P, Hirsch ML. Harnessing the natural biology of Adeno-associated virus to enhance the efficacy of cancer gene therapy. Viruses. 2021;13(7). doi: 10.3390/v13071205.	Irrelevant articles. Excluded.
154	Boyd AS. Medical missions: A therapeutic primer. Journal of the American Academy of Dermatology. 2012;66(1):e5. doi: 10.1016/j.jaad.2010.07.025.	Irrelevant articles. Excluded.
155	Braspenning J, Marchini A, Albarani V, Levy L, Ciccolini F, Cremonesi C, et al. The CXXC Zn binding motifs of the human papillomavirus type 16 E7 oncoprotein are not required for its in vitro transforming activity in rodent cells. Oncogene. 1998;16(8):1085-9. doi: 10.1038/sj.onc.1201617.	Irrelevant articles. Excluded.
156	Brebi P, Maldonado L, Noordhuis MG, Ili C, Leal P, Garcia P, et al. Genome-wide methylation profiling reveals Zinc finger protein 516 (ZNF516) and FK-506- binding protein 6 (FKBP6) promoters frequently methylated in cervical neoplasia, associated with HPV status and ethnicity in a Chilean population. Epigenetics. 2014;9(2):308-17. doi: 10.4161/epi.27120.	Irrelevant articles. Excluded.
157	Brehm A, Nielsen SJ, Miska EA, McCance DJ, Reid JL, Bannister AJ, et al. The E7 oncoprotein associates with Mi2 and histone deacetylase activity to promote cell growth. EMBO Journal. 1999;18(9):2449-58. doi: 10.1093/emboj/18.9.2449.	Irrelevant articles. Excluded.
158	Brown DR, Fan L, Jones J, Bryan J. Colocalization of human papillomavirus type 11 E1(-)E4 and L1 proteins in human foreskin implants grown in athymic mice. Virology. 1994;201(1):46-54. doi: 10.1006/viro.1994.1264.	Irrelevant articles. Excluded.
159	Bund T, Spoden GA, Koynov K, Hellmann N, Boukhallouk F, Arnold P, et al. An L2 SUMO interacting motif is important for PML localization and infection of human papillomavirus type 16. Cell Microbiol. 2014;16(8):1179-200. Epub 20140312. doi: 10.1111/cmi.12271. PubMed PMID: 24444361.	Irrelevant articles. Excluded.
160	Burger B, Spoerri I, Mertz K, Kempf W, Arnold A, Itin PH. SNP pattern in patients with epidermodysplasia verruciformis without typical mutation in TMC6 and TMC8. Medizinische Genetik. 2011;23(1):171-2. doi: 10.1007/s11825-011-0264-1.	Irrelevant articles. Excluded.
161	Bush LA, Hutchinson J, Hooson J, Warthon-Medina M, Hancock N, Greathead K, et al. Measuring energy, macro and micronutrient intake in UK children and adolescents: a comparison of validated dietary assessment tools. BMC Nutr. 2019;5:53. Epub 20191121. doi: 10.1186/s40795-019-0312-9. PubMed PMID: 32153966; PubMed Central PMCID: PMCPMC7050749.	Irrelevant articles. Excluded.
162	Buxton PK. ABC of dermatology: Viral infections. British Medical Journal. 1988;296(6617):257-61.	Irrelevant articles. Excluded.
163	Cada M, Lara-Corrales I, Dror Y, Feanny S, Kim VHD, Grunebaum E. Monocytosis in a patient with a novel GATA2 mutation. LymphoSign Journal. 2015;2(2):85-90. doi: 10.14785/lpsn-2014-0022.	Irrelevant articles. Excluded.
164	Caglak E, Karsli B, Koral S. The Effect of Depuration on Metals, Bacteria, and Nutrition in Venus verrucosa from the Aegean Sea: Benefit and Risk for Consumer Health of Warty Venus. JOURNAL OF AQUATIC FOOD PRODUCT TECHNOLOGY. 2020;29(6):577-91. doi: 10.1080/10498850.2020.1774691. PubMed PMID: WOS:000544470000009.	Irrelevant articles. Excluded.
165	Cameron JE, Hagensee M. HPV-associated oropharyngeal cancer in the HIV/AIDS patient. 2019. p. 131-81.	Irrelevant articles. Excluded.
166	Cannavo I, Benchetrit M, Loubatier C, Miche G, Lemichez E, Giordanengo V. Characterization of a cluster of oncogenic mutations in E6 of a human papillomavirus 83 variant isolated from a high-grade squamous intraepithelial lesion. Journal of General Virology. 2011;92(10):2428-36. doi: 10.1099/vir.0.032888-0.	Irrelevant articles. Excluded.
167	Cao JCF, Warthon-Medina M, Hall MV, Arija V, Serra-Majem L, Lowe NM. SERUM/PLASMA LEVELS OF ZINC IN TYPE 2 DIABETIC SUBJECTS VERSUS HEALTHY SUBJECTS: A SYSTEMATIC REVIEW AND META-ANALYSIS. ANNALS OF NUTRITION AND METABOLISM. 2017;71:883-4. PubMed PMID: WOS:000415605302131.	Irrelevant articles. Excluded.
168	Caruso LB, Maestri D, Tempera I. Three-Dimensional Chromatin Structure of the EBV Genome: A Crucial Factor in Viral Infection. Viruses. 2023;15(5). doi: 10.3390/v15051088.	Irrelevant articles. Excluded.
169	Casadio F, Xie S, Rukes SC, Myers B, Gray KA, Warta R, et al. Electron energy loss spectroscopy elucidates the elusive darkening of zinc potassium chromate in Georges Seurat's A Sunday on La Grande Jatte-1884. ANALYTICAL AND BIOANALYTICAL CHEMISTRY. 2011;399(9):2909-20. doi: 10.1007/s00216-010-4264-9. PubMed PMID: WOS:000287703000004.	Irrelevant articles. Excluded.
170	Castellano LRC, Cruz SBSC, Hier M, Bonan PRF, Alaoui-Jamali MA, da Silva SD. Implications and Emerging Therapeutic Avenues of Inflammatory Response in HPV+ Head and Neck Squamous Cell Carcinoma. Cancers. 2022;14(21). doi: 10.3390/cancers14215406.	Irrelevant articles. Excluded.
171	Chaudhry AA, Warthan MM, Pariser RJ, Hood AF. Acquired acrodermatitis enteropathica secondary to alcoholism. Cutis. 2008;82(1):60-2. PubMed PMID: 18712026.	Irrelevant articles. Excluded.
172	Chen M, Gerlier D. Viral hijacking of cellular ubiquitination pathways as an anti-innate immunity strategy. Viral Immunology. 2006;19(3):349-62. doi: 10.1089/vim.2006.19.349.	Irrelevant articles. Excluded.
173	Chinami M, Inoue M, Masunaga K, Fukuma T, Shingu M, Toyoda T. Nucleic acid binding by zinc finger-like motif of human papillomavirus type 16 E7 oncoprotein. Journal of Virological Methods. 1996;59(1-2):173-6. doi: 10.1016/0166-0934(96)02040-X.	Irrelevant articles. Excluded.
174	Choi YP, Kang S, Hong S, Xie X, Cho NH. Proteomic analysis of progressive factors in uterine cervical cancer. Proteomics. 2005;5(6):1481-93. doi: 10.1002/pmic.200401021.	Irrelevant articles. Excluded.
175	Choudhury AD, Choudhury MD, Chetia P, Chowdhury A, Talukdar AD. An in silico appraisal of azoic and disulphide derivatives for anticancer activity against hpv e6 oncoprotein to medicate cervical cancer. Combinatorial Chemistry and High Throughput Screening. 2014;17(1):38-46. doi: 10.2174/13862073113166660066.	Irrelevant articles. Excluded.
176	Christopher M, Menssen A, Gang M, Upadhyaya A, Wartman LD, Ley TJJ. Expression of the tumor suppressor WT1 is induced by PML-rara in acute promyelocytic leukemia.Â Â. Blood. 2017;130.	Irrelevant articles. Excluded.
177	Chu YW, Liu ST, Yang YL, Huang SM, Wang WM. The cytotoxic mechanism of epigallocatechin gallate on proliferative HaCaT keratinocytes. J Biomed Sci. 2017;24(1):55. Epub 20170815. doi: 10.1186/s12929-017-0363-7. PubMed PMID: 28810862; PubMed Central PMCID: PMCPMC5556358.	Irrelevant articles. Excluded.
178	Cortez JL, Turner DN, Durkin JR, Logue ME. Condyloma of the neovaginal vault successfully treated with topical cidofovir therapy. JAAD Case Reports. 2023;41:104-6. doi: 10.1016/j.jdcr.2023.09.016.	Irrelevant articles. Excluded.
179	Crawley-Snowdon H, Yang JC, Zaccai NR, Davis LJ, Wartosch L, Herman EK, et al. Mechanism and evolution of the Zn-fingernail required for interaction of VARP with VPS29. Nat Commun. 2020;11(1):5031. Epub 20201006. doi: 10.1038/s41467-020-18773-2. PubMed PMID: 33024112; PubMed Central PMCID: PMCPMC7539009.	Irrelevant articles. Excluded.
180	Crequer A, Picard C, Pedergnana V, Lim A, Zhang SY, Abel L, et al. EVER2 deficiency is associated with mild T-cell abnormalities. J Clin Immunol. 2013;33(1):14-21. Epub 20120819. doi: 10.1007/s10875-012-9749-1. PubMed PMID: 22903682; PubMed Central PMCID: PMCPMC3733103.	Irrelevant articles. Excluded.
181	Criton S. Cutaneous manifestations if viral infections in children. Indian Journal of Practical Pediatrics. 2005;7(3):233-45.	Irrelevant articles. Excluded.
182	Cuellar-Rodriguez J, Gea-Banacloche J, Hsu AP, Zerbe C, Freeman A, Olivier KN, et al. Allogeneic hematopoietic stem cell transplant reverses the phenotype of GATA2 deficiency. Blood. 2012;120(21).	Irrelevant articles. Excluded.
183	Czyz H, Malinowski R, Kitczak T, Przybyszewski A. Chemical Characteristics of Soils and Vegetation Cover of Grasslands in the Warta Estuary Valley. ROCZNIK OCHRONA SRODOWISKA. 2013;15:694-713. PubMed PMID: WOS:000320567200047.	Irrelevant articles. Excluded.
184	Daniel B. Complete resolution of chronic multiple verruca vulgaris treated with quadrivalent human papilloma virus (HPV) vaccine. Journal of the American Academy of Dermatology. 2011;64(2):AB110. doi: 10.1016/j.jaad.2010.09.479.	Irrelevant articles. Excluded.
185	De Jong S, Crequer A, Lorenzo L, D'Amico A, Arias A, PortillaMaya N, et al. EV5 deficiency: The key to understand molecular pathogenesis of epidermodysplasia verruciformis. Journal of Clinical Immunology. 2014;34(2):S487. doi: 10.1007/s10875-014-0101-9.	Irrelevant articles. Excluded.
186	De Oliveira Junior EB, De Carvalho MB, Pedroza L, A. Campos R, Bustamante J, Casanova JL, et al. Recurrent infections due to mycobacteria, viruses and pyogenic bacteria, plus TLR defect: First brazilian case of mono MAC and new GATA2 mutation. Journal of Clinical Immunology. 2014;34(2):S327. doi: 10.1007/s10875-014-0101-9.	Irrelevant articles. Excluded.
187	De Raeve L. Diaper dermatitis: Differential diagnosis and treatment. Expert Review of Dermatology. 2008;3(6):701-9. doi: 10.1586/17469872.3.6.701.	Irrelevant articles. Excluded.
188	DeFilippis EM, Sockolow R, Barfield E. Health care maintenance for the pediatric patient with inflammatory bowel disease. Pediatrics. 2016;138(3). doi: 10.1542/peds.2015-1971. PubMed Central PMCID: PMCMerck and Co(United States)	Irrelevant articles. Excluded.
189	Degenkolbe R, Gilligan P, Gupta S, Bernard HU. Chelating agents stabilize the monomeric state of the zinc binding human papillomavirus 16 E6 oncoprotein. Biochemistry. 2003;42(13):3868-73. doi: 10.1021/bi027390h.	Irrelevant articles. Excluded.
190	Dehghani F, Merat A, Panjehshahin MR, Handjani F. Healing effect of garlic extract on warts and corns [3]. International Journal of Dermatology. 2005;44(7):612-5. doi: 10.1111/j.1365-4632.2004.02348.x.	Irrelevant articles. Excluded.
191	Devarajan P, Mookhtiar K, Van Wart H, Berliner N. Structure and expression of the cDNA encoding human neutrophil collagenase. Blood. 1991;77(12):2731-8. PubMed PMID: 1646048.	Irrelevant articles. Excluded.
192	Dhami RK, Isaq NA, Tollefson MM. Infantile perianal pyramidal protrusion: A retrospective review of 27 patients. Pediatric Dermatology. 2023;40(3):468-71. doi: 10.1111/pde.15307.	Irrelevant articles. Excluded.
193	Di Bartolomeo L, Motolese A, Miraglia Del Giudice M, Cuppari C, Ceravolo G, Chimenz R, et al. Papillomavirus skin infections and children. An overview on cutaneous and anogenital warts treatment. Journal of Biological Regulators and Homeostatic Agents. 2022;36:191-5.	Irrelevant articles. Excluded.
194	Diatta J, Lawniczak A, Spychalski W, Kryszak J, Choinski A, Koralewska I, et al. GEOCHEMICAL EVALUATION OF BOTTOM SEDIMENTS FROM TWO POLYMICTIC LAKES OF CENTRAL-WEST POLAND. FRESENIUS ENVIRONMENTAL BULLETIN. 2014;23(9):2100-6. PubMed PMID: WOS:000349805000006.	Irrelevant articles. Excluded.
195	Dick S, Verhoef L, De Strooper LMA, CiocÄ nea-Teodorescu I, Wisman GBA, Meijer CJLM, et al. Evaluation of six methylation markers derived from genome-wide screens for detection of cervical precancer and cancer. Epigenomics. 2020;12(18):1569-78. doi: 10.2217/epi-2019-0331.	Irrelevant articles. Excluded.
196	Dieudonné Y, Guffroy A, Vollmer O, Carapito R, Korganow AS. IKZF1 Loss-of-Function Variant Causes Autoimmunity and Severe Familial Antiphospholipid Syndrome. Journal of Clinical Immunology. 2019;39(4):353-7. doi: 10.1007/s10875-019-00643-2.	Irrelevant articles. Excluded.
197	Dionigi CP, Ahten TS, Wartelle LH. Effects of several metals on spore, biomass, and geosmin production by Streptomyces tendae and Penicillium expansum. Journal of Industrial Microbiology. 1996;17(2):84-8.	Irrelevant articles. Excluded.
198	Doan HQ, Ramírez-Fort MK, Rady PL. Viral oncogenesis. 2014. p. 33-46.	Irrelevant articles. Excluded.
199	Dobrenizki L, Tremmel S, Wartzack S, Hoffmann DC, Brögelmann T, Bobzin K, et al. Efficiency improvement in automobile bucket tappet/camshaft contacts by DLC coatings - Influence of engine oil, temperature and camshaft speed. SURFACE & COATINGS TECHNOLOGY. 2016;308:360-73. doi: 10.1016/j.surfcoat.2016.09.041. PubMed PMID: WOS:000390625000046.	Irrelevant articles. Excluded.
200	Dolev E, Deuster PA, Solomon B, Trostmann UH, Wartofsky L, Burman KD. Alterations in magnesium and zinc metabolism in thyroid disease. Metabolism. 1988;37(1):61-7. doi: 10.1016/0026-0495(88)90030-3. PubMed PMID: 3336286.	Irrelevant articles. Excluded.
201	Douri T, Shawaf AZ. Pseudoverrucous papules and nodules: A case report. Dermatology Online Journal. 2012;18(4):14.	Irrelevant articles. Excluded.
202	Du X, Li S, Yang K, Cao Y. Downregulation of Sonic hedgehog signaling induces G2-arrest in genital warts. Skin Res Technol. 2023;29(1):e13265. doi: 10.1111/srt.13265. PubMed PMID: 36704875; PubMed Central PMCID: PMCPMC9838784.	Irrelevant articles. Excluded.
203	El-Komy M, Hafez V, Hay RA, Mehaney D, Hafez I. Toenail concentrations of zinc, selenium and nickel in patients with chronic recurrent warts: A pilot two-group comparative study. Indian J Dermatol Venereol Leprol. 2019;85(1):51-5. doi: 10.4103/ijdvl.IJDVL_861_17. PubMed PMID: 30226475.	Irrelevant articles. Excluded.
204	Elhage KG, St. Claire K, Daveluy S. Acetic acid and the skin: a review of vinegar in dermatology. International Journal of Dermatology. 2022;61(7):804-11. doi: 10.1111/ijd.15804.	Irrelevant articles. Excluded.
205	Enzenhofer E, Parzefall T, Haymerle G, Schneider S, Kadletz L, Heiduschka G, et al. Impact of sonic hedgehog pathway expression on outcome in HPV negative head and neck carcinoma patients after surgery and adjuvant radiotherapy. PLoS ONE. 2016;11(12). doi: 10.1371/journal.pone.0167665.	Irrelevant articles. Excluded.
206	Eratak SE, Karaman E, Buyru NA. Expression analysis of the LOT1 gene in head and neck cancer. Cancer Research. 2015;75(15). doi: 10.1158/1538-7445.AM2015-4951.	Irrelevant articles. Excluded.
207	Ermertcan AT, Öztürk F, Gündüz K. Toll-like receptors and skin. Journal of the European Academy of Dermatology and Venereology. 2011;25(9):997-1006. doi: 10.1111/j.1468-3083.2011.04049.x.	Irrelevant articles. Excluded.
208	Esparza O, Xavier A, Whelan K. A unique phenotype of t-cell acute lymphoblastic leukemia in a patient with GATA2 deficiency. Pediatric Blood and Cancer. 2018;65:S54-S5. doi: 10.1002/pbc.27057.	Irrelevant articles. Excluded.
209	Fabozzi F, Mastronuzzi A, Ceglie G, Masetti R, Leardini D. GATA 2 Deficiency: Focus on Immune System Impairment. Frontiers in Immunology. 2022;13. doi: 10.3389/fimmu.2022.865773.	Irrelevant articles. Excluded.
210	Fabozzi F, Strocchio L, Mastronuzzi A, Merli P. GATA2 and marrow failure. Best Pract Res Clin Haematol. 2021;34(2):101278. Epub 20210617. doi: 10.1016/j.beha.2021.101278. PubMed PMID: 34404529.	Irrelevant articles. Excluded.
211	Fast W, Wang ZG, Benkovic SJ. Familial mutations and zinc stoichiometry determine the rate-limiting step of nitrocefin hydrolysis by metallo-β-lactamase from <i>Bacteroides fragilis</i>. BIOCHEMISTRY. 2001;40(6):1640-50. doi: 10.1021/bi001860v. PubMed PMID: WOS:000166942100017.	Irrelevant articles. Excluded.
212	Ferenczy A. Comparison of 5-fluorouracil and CO2 laser for treatment of vaginal condylomata. Obstetrics and Gynecology. 1984;64(6):773-8. PubMed Central PMCID: PMCHoffmann La Roche(United States).	Irrelevant articles. Excluded.
213	Fernández Cao JC, Warthon-Medina M, Hall Moran V, Arija V, Serra-Majem L, Lowe NM. Serum/plasma levels of zinc in type 2 diabetic subjects versus healthy subjects: A systematic review and meta-analysis. Annals of Nutrition and Metabolism. 2017;71:883-4. doi: 10.1159/000480486.	Irrelevant articles. Excluded.
214	Fernández Romero JA. Not just HIV: Preventing other viral sexually transmitted infections. Future Virology. 2015;10(11):1191-4. doi: 10.2217/fvl.15.82.	Irrelevant articles. Excluded.
215	Fernández-Cao JC, Warthon-Medina M, Moran VH, Arija V, Doepking C, Lowe NM. Dietary zinc intake and whole blood zinc concentration in subjects with type 2 diabetes versus healthy subjects: A systematic review, meta-analysis and meta-regression. JOURNAL OF TRACE ELEMENTS IN MEDICINE AND BIOLOGY. 2018;49:241-51. doi: 10.1016/j.jtemb.2018.02.008. PubMed PMID: WOS:000439679000034.	Irrelevant articles. Excluded.
216	Ferraroni NR, Silva JF, Grumach AS. GATA2 deficiency with mutation c.1061C>T p.(Thr354Met) in a Brazilian patient. Journal of Clinical Immunology. 2018;38(3):364. doi: 10.1007/s10875-018-0485-z.	Irrelevant articles. Excluded.
217	Fiedler M. Long-Term Changes in the Pollution of Warta River Bottom Sediments with Heavy Metals, Poland—Case Study. International Journal of Environmental Research and Public Health. 2023;20(10). doi: 10.3390/ijerph20105869.	Irrelevant articles. Excluded.
218	Fields SW. Compounding useful in dermatology. 2007. p. 89.	Irrelevant articles. Excluded.
219	Fischer GO. Vulval disease in pre-pubertal girls. Australasian Journal of Dermatology. 2001;42(4):225-36. doi: 10.1046/j.1440-0960.2001.00526.x.	Irrelevant articles. Excluded.
220	Foerstner J, Kakoschke A, Wartchow R, Butenschön H. Reactions of cyclopropenone derivatives with a cyclopentadienylcobalt(I) chelate:: Formation of a cobaltacyclobutenone and a transformation of 2,2-dimethoxycyclopropenone to methyl acrylate at cobalt. ORGANOMETALLICS. 2000;19(11):2108-13. doi: 10.1021/om0000818. PubMed PMID: WOS:000087292200009.	Irrelevant articles. Excluded.
221	Formicka-Kozlowska G, Schneider-Bernlohr H, Von Wartburg JP, Zeppezauer M. H8Zn(c)2 and Zn(c)2Co(n)2 human liver alcohol dehydrogenase. European Journal of Biochemistry. 1988;173(2):281-5. doi: 10.1111/j.1432-1033.1988.tb13996.x.	Irrelevant articles. Excluded.
222	Foster SA, Demers GW, Etscheid BG, Galloway DA. The ability of human papillomavirus E6 proteins to target p53 for degradation in vivo correlates with their ability to abrogate actinomycin D- induced growth arrest. Journal of Virology. 1994;68(9):5698-705. doi: 10.1128/jvi.68.9.5698-5705.1994.	Irrelevant articles. Excluded.
223	Foster SA, Phelps WC. Zn2+ fingers and cervical cancer. Journal of the National Cancer Institute. 1999;91(14):1180-1. doi: 10.1093/jnci/91.14.1180.	Irrelevant articles. Excluded.
224	Fota-Markowska H, Rolla-Szczepańska R, Modrzewska R, Kiciak S. [Serum copper and zinc level in patients suffering from infectious mononucleosis and after the regression of clinical symptoms]. Pol Merkur Lekarski. 2004;16(95):443-6. PubMed PMID: 15518423.	Irrelevant articles. Excluded.
225	Fravor L, Khachemoune A. Dermatologic uses of bloodroot: a review and reappraisal. International Journal of Dermatology. 2021;60(9):1070-5. doi: 10.1111/ijd.15273.	Irrelevant articles. Excluded.
226	Friedland BA, Hoesley CJ, Plagianos M, Hoskin E, Zhang S, Teleshova N, et al. First-in-human trial of MIV-150 and zinc acetate coformulated in a carrageenan gel: Safety, pharmacokinetics, acceptability, adherence, and pharmacodynamics. Journal of Acquired Immune Deficiency Syndromes. 2016;73(5):489-96. doi: 10.1097/QAI.0000000000001136.	Irrelevant articles. Excluded.
227	Gagliardi A, Porter VL, Zong Z, Bowlby R, Titmuss E, Namirembe C, et al. Analysis of Ugandan cervical carcinomas identifies human papillomavirus clade–specific epigenome and transcriptome landscapes. Nature Genetics. 2020;52(8):800-10. doi: 10.1038/s41588-020-0673-7.	Irrelevant articles. Excluded.
228	Gallagher TQ, Derkay CS. Pharmacotherapy of recurrent respiratory papillomatosis: An expert opinion. Expert Opinion on Pharmacotherapy. 2009;10(4):645-55. doi: 10.1517/14656560902793530. PubMed Central PMCID: PMCGilead(United States)	Irrelevant articles. Excluded.
229	Galván JA, Zlobec I, Wartenberg M, Lugli A, Gloor B, Perren A, et al. Expression of E-cadherin repressors SNAIL, ZEB1 and ZEB2 by tumour and stromal cells influences tumour-budding phenotype and suggests heterogeneity of stromal cells in pancreatic cancer. Br J Cancer. 2015;112(12):1944-50. Epub 20150519. doi: 10.1038/bjc.2015.177. PubMed PMID: 25989272; PubMed Central PMCID: PMCPMC4580384.	Irrelevant articles. Excluded.
230	Gandolfi M, Satolli F, Rovesti M, Zucchi A, Milani M, Lotti T, et al. Topical sinecatechins in the treatment of verrucae planae of the face. Dermatologic Therapy. 2019;32(3). doi: 10.1111/dth.12891.	Irrelevant articles. Excluded.
231	Gannon MJ, Brown SB. Photodynamic therapy and its applications in gynaecology. British Journal of Obstetrics and Gynaecology. 1999;106(12):1246-54. PubMed Central PMCID: PMCCiba Geigy(Switzerland)	Irrelevant articles. Excluded.
232	Gao YH, Yu L, Liu ZS, Li YF. Aristocratic human papillomavirus drove cervical cancer: a study of the therapeutic potential of the combination of interferon with zinc. Molecular and Cellular Biochemistry. 2021;476(2):757-65. doi: 10.1007/s11010-020-03941-1.	Irrelevant articles. Excluded.
233	García CC, Damonte EB. Zn finger containing proteins as targets for the control of viral infections. Infectious Disorders - Drug Targets. 2007;7(3):204-12. doi: 10.2174/187152607782110004.	Irrelevant articles. Excluded.
234	Gartel AL, Radhakrishnan SK. Lost in transcription: p21 repression, mechanisms, and consequences. Cancer Research. 2005;65(10):3980-5. doi: 10.1158/0008-5472.CAN-04-3995.	Irrelevant articles. Excluded.
235	Ghanem AH, Esawy AM, Khalifa NA, Kamal HM. Evaluation of serum interleukin 17 and zinc levels in recalcitrant viral wart. J Cosmet Dermatol. 2020;19(4):954-9. Epub 20190814. doi: 10.1111/jocd.13106. PubMed PMID: 31410973.	Irrelevant articles. Excluded.
236	Gholamalizadeh M, Ardekanizadeh NH, Aghakhaninejad Z, Mohammadi S, Majidi N, Masoumvand M, et al. The effects of dietary supplements in patients with cervical cancer: a comprehensive systematic review. European Journal of Obstetrics and Gynecology and Reproductive Biology: X. 2023;19. doi: 10.1016/j.eurox.2023.100217.	Irrelevant articles. Excluded.
237	Ghosh S, Jayaram P, Kabekkodu SP, Satyamoorthy K. Targeted drug delivery in cervical cancer: Current perspectives. European Journal of Pharmacology. 2022;917. doi: 10.1016/j.ejphar.2022.174751.	Irrelevant articles. Excluded.
238	Gilbert DJ. Incorporating Photodynamic Therapy into a Medical and Cosmetic Dermatology Practice. Dermatologic Clinics. 2007;25(1):111-8. doi: 10.1016/j.det.2006.09.012. PubMed Central PMCID: PMCDusa(United States)	Irrelevant articles. Excluded.
239		Irrelevant articles. Excluded.
240	Gladysiewicz M, Wartak MS. Analyzing kp modeling in highly mismatched alloys and other III-V semiconductors. JOURNAL OF APPLIED PHYSICS. 2023;134(23). doi: 10.1063/5.0179100. PubMed PMID: WOS:001135700000003.	Irrelevant articles. Excluded.
241	Goldsmith S. Filtered vacuum arc deposition of undoped and doped ZnO thin films: Electrical, optical, and structural properties. SURFACE & COATINGS TECHNOLOGY. 2006;201(7):3993-9. doi: 10.1016/j.surfcoat.2006.08.007. PubMed PMID: WOS:000243149700033.	Irrelevant articles. Excluded.
242	González-González R, Ortiz-Sarabia G, Molina-Frechero N, Salas-Pacheco JM, Salas-Pacheco SM, Lavalle-Carrasco J, et al. Epithelial–mesenchymal transition associated with head and neck squamous cell carcinomas: A review. Cancers. 2021;13(12). doi: 10.3390/cancers13123027.	Irrelevant articles. Excluded.
243	Gossel TA, Slattery CD. Self-treatment of corns and calluses. US Pharmacist. 1992;17(3):27-32.	Irrelevant articles. Excluded.
244	Grajeta H, Ilow R, Prescha A, Regulska-Ilow B, Biernat J. [Evaluation of energy and nutritive value of meals for nursery school children]. Rocz Panstw Zakl Hig. 2003;54(4):417-25. PubMed PMID: 15052740.	Irrelevant articles. Excluded.
245	Griffin H, Elston R, Jackson D, Ansell K, Coleman M, Winter G, et al. Inhibition of papillomavirus protein function in cervical cancer cells by intrabody targeting. J Mol Biol. 2006;355(3):360-78. Epub 20051114. doi: 10.1016/j.jmb.2005.10.077. PubMed PMID: 16324714.	Irrelevant articles. Excluded.
246	Groppe JC, Lu G, Dawson A, Dawson T. Novel allosteric destabilizers as therapeutics for genetic diseases and trauma. FASEB Journal. 2016;30.	Irrelevant articles. Excluded.
247	Gruber F. Aulus Cornelius Celsus’ De Medicina and His Contributions to Knowledge on Skin Diseases. Acta Dermatovenerologica Croatica. 2023;31(2):92-7.	Irrelevant articles. Excluded.
248	Gu S, Liu C, Zhang W, Qu M, Li Y, Zang Y, et al. Characteristics of a recombinant Fusarium verticillioides cutinase and its effects on enzymatic hydrolysis of rice straw. International Journal of Biological Macromolecules. 2021;171:382-8. doi: 10.1016/j.ijbiomac.2021.01.028.	Irrelevant articles. Excluded.
249	Guo T, Zambo KDA, Zamuner FT, Ou T, Hopkins C, Kelley DZ, et al. Chromatin structure regulates cancer-specific alternative splicing events in primary HPV-related oropharyngeal squamous cell carcinoma. Epigenetics. 2020;15(9):959-71. doi: 10.1080/15592294.2020.1741757.	Irrelevant articles. Excluded.
250	Gupta SK. Single dose intralesional immunotherapy with BCG of medically resistant condylomata acuminata of the penis: Report of two cases. International Journal of Dermatology. 2016;55(5):583-6. doi: 10.1111/ijd.12900.	Irrelevant articles. Excluded.
251	Haddox C, Botero JP, Ho T, Abraham R, Khan S, Rodriguez V, et al. Clinical correlates and outcomes of bone marrow failure and myeloid clonal evolution in patients with germline GATA2 haploinsufficiency. Blood. 2017;130.	Irrelevant articles. Excluded.
252	Hammes BS, Carrano CJ. Methylation of (2-methylethanethiol-bis-3,5-dimethylpyrazolyl)methane zinc complexes and coordination of the resulting thioether: relevance to zinc-containing alkyl transfer enzymes. Inorg Chem. 2001;40(5):919-27. doi: 10.1021/ic001178p. PubMed PMID: 11258999.	Irrelevant articles. Excluded.
253	Han XH, Tomaszewski EJ, Schoenberg R, Konhauser KO, Amor M, Pan YX, et al. Using Zn and Ni behavior during magnetite precipitation in banded iron formations to determine its biological or abiotic origin. EARTH AND PLANETARY SCIENCE LETTERS. 2021;568. doi: 10.1016/j.epsl.2021.117052. PubMed PMID: WOS:000667964800020.	Irrelevant articles. Excluded.
254	Hazra A, Bose P, Pattanayak SP. Epidermodysplasia verruciformis: Functional role of E6 and E7 oncoproteins as the link between viral infection to carcinogenesis. Indian Journal of Pharmaceutical Education and Research. 2020;54(2):251-63. doi: 10.5530/ijper.54.2.29.	Irrelevant articles. Excluded.
255	Helt AM, Galloway DA. Destabilization of the retinoblastoma tumor suppressor by human papillomavirus type 16 E7 is not sufficient to overcome cell cycle arrest in human keratinocytes. Journal of Virology. 2001;75(15):6737-47. doi: 10.1128/JVI.75.15.6737-6747.2001.	Irrelevant articles. Excluded.
256	Heredia-Torres TG, Rincón-Sánchez AR, Lozano-Sepúlveda SA, Galan-Huerta K, Arellanos-Soto D, García-Hernández M, et al. Unraveling the Molecular Mechanisms Involved in HCV-Induced Carcinogenesis. Viruses. 2022;14(12). doi: 10.3390/v14122762.	Irrelevant articles. Excluded.
257	Hermann JC, Chen YS, Wartchow C, Menke J, Gao L, Gleason SK, et al. Metal Impurities Cause False Positives in High-Throughput Screening Campaigns. ACS MEDICINAL CHEMISTRY LETTERS. 2013;4(2):197-200. doi: 10.1021/ml3003296. PubMed PMID: WOS:000315182000015.	Irrelevant articles. Excluded.
258	Hesketh G, Pérez-Dorado I, Jackson LP, Wartosch L, Schäfer IB, Gray SR, et al. VARP is recruited on to endosomes by direct interaction with retromer, where together they function in export to the cell surface. Developmental Cell. 2014;29(5):591-606. doi: 10.1016/j.devcel.2014.04.010.	Irrelevant articles. Excluded.
259	Hewavisenti RV, Arena J, Ahlenstiel CL, Sasson SC. Human papillomavirus in the setting of immunodeficiency: Pathogenesis and the emergence of next-generation therapies to reduce the high associated cancer risk. Frontiers in Immunology. 2023;14. doi: 10.3389/fimmu.2023.1112513.	Irrelevant articles. Excluded.
260	Hill K, Urban N, Straub I, Schaefer M. Overexpression of transmembrane channel-like proteins (TMCs) uncouples receptor-mediated calcium mobilisation. Naunyn-Schmiedeberg's Archives of Pharmacology. 2012;385:S37. doi: 10.1007/s00210-012-0736-0.	Irrelevant articles. Excluded.
261	Hill MS, Jampel RM. Verrucous herpes treated as condyloma acuminata: A case of cognitive bias. JAAD Case Reports. 2021;17:81-3. doi: 10.1016/j.jdcr.2021.09.034.	Irrelevant articles. Excluded.
262	Hirota T, Morisaki T, Nishiyama Y, Marumoto T, Tada K, Hara T, et al. Zyxin, a regulator of actin filament assembly, targets the mitotic apparatus by interacting with h-warts/LATS1 tumor suppressor. J Cell Biol. 2000;149(5):1073-86. doi: 10.1083/jcb.149.5.1073. PubMed PMID: 10831611; PubMed Central PMCID: PMCPMC2174824.	Irrelevant articles. Excluded.
263	Ho AK, Wagstaff JL, Manna PT, Wartosch L, Qamar S, Garman EF, et al. The topology, structure and PE interaction of LITAF underpin a Charcot-Marie-Tooth disease type 1C. BMC BIOLOGY. 2016;14. doi: 10.1186/s12915-016-0332-8. PubMed PMID: WOS:000389551300002.	Irrelevant articles. Excluded.
264	Ho BX, Loh SJH, Chan WK, Soh BS. In vivo genome editing as a therapeutic approach. International Journal of Molecular Sciences. 2018;19(9). doi: 10.3390/ijms19092721.	Irrelevant articles. Excluded.
265	Hofstetter A. Lasers in urology-What has survived of our research starting 1970? Lasers in Medical Science. 2020;35(1):272. doi: 10.1007/s10103-019-02900-7.	Irrelevant articles. Excluded.
266	Holm R, Knopp S, Kumar R, Lee J, Nesland JM, Tropè C, et al. Expression of ZNF652, a novel zinc finger protein, in vulvar carcinomas and its relation to prognosis. Journal of Clinical Pathology. 2008;61(1):59-63. doi: 10.1136/jcp.2006.045864.	Irrelevant articles. Excluded.
267	Holman CM, Kan CC, Gehring MR, Van Wart HE. Role of his-224 in the anomalous pH dependence of human stromelysin-1. BIOCHEMISTRY. 1999;38(2):677-81. doi: 10.1021/bi9822170. PubMed PMID: WOS:000078836000020.	Irrelevant articles. Excluded.
268	Hon K, Hung E, Ching G, Leung T. Investigating serum levels of heavy metals in childhood eczema. Allergy: European Journal of Allergy and Clinical Immunology. 2009;64:296-7. doi: 10.1111/j.1398-9995.2009.02076.x.	Irrelevant articles. Excluded.
269	Hordinsky MK. Skin diseases of the external genitalia. Recognition and treatment. Postgraduate Medicine. 1985;77(1):139-48. doi: 10.1080/00325481.1985.11698846.	Irrelevant articles. Excluded.
270	Hörer M, Weger S, Butz K, Hoppe-Seyler F, Geisen C, Kleinschmidt JA. Mutational analysis of adeno-associated virus Rep protein-mediated inhibition of heterologous and homologous promoters. Journal of Virology. 1995;69(9):5485-96. doi: 10.1128/jvi.69.9.5485-5496.1995.	Irrelevant articles. Excluded.
271	Horiguchi H, Ciuculescu MF, Troeger A, Xu H, Brendel C, Williams DA. Deletion of murine RHOH induces more aggressive diffuse large b cell lymphoma (DLBCL) via interaction with kaiso and regulation of BCL-6 expression. Blood. 2018;132. doi: 10.1182/blood-2018-99-115238.	Irrelevant articles. Excluded.
272	How CW, Ong YS, Low SS, Pandey A, Show PL, Foo JB. How far have we explored fungi to fight cancer? Seminars in Cancer Biology. 2022;86:976-89. doi: 10.1016/j.semcancer.2021.03.009.	Irrelevant articles. Excluded.
273	Hsu A, Paul S, Johnson P, Palmer C, Zerbe C, Daub J, et al. GATA2 at 10: Emergence of Genotype-Phenotye correlations. Clinical Immunology. 2023;250. doi: 10.1016/j.clim.2023.109541.	Irrelevant articles. Excluded.
274	Hsu AP, Townsley DM, DeSierto M, Hickstein DD, Calvo KR, Holland SM, et al. High frequency of GATA2 mutations in aplastic anemia and hypocellular myelodysplastic syndrome. Leukemia Research. 2015;39:S21.	Irrelevant articles. Excluded.
275	Hu JJ, Zhang WQ, Chauhan SS, Shi CQ, Song YM, Zhao YB, et al. Complete genome and phylogenetic analysis of bovine papillomavirus type 15 in Southern Xinjiang dairy cow. JOURNAL OF VETERINARY SCIENCE. 2020;21(6). doi: 10.4142/jvs.2020.21.e73. PubMed PMID: WOS:000596948500001.	Irrelevant articles. Excluded.
276	Hua C, Zhu J, Zhang B, Sun S, Song Y, van der Veen S, et al. Digital RNA Sequencing of Human Epidermal Keratinocytes Carrying Human Papillomavirus Type 16 E7. Frontiers in Genetics. 2020;11. doi: 10.3389/fgene.2020.00819.	Irrelevant articles. Excluded.
277	Huang PS, Patrick DR, Edwards G, Goodhart PJ, Huber HE, Miles L, et al. Protein domains governing interactions between E2F, the retinoblastoma gene product, and human papillomavirus type 16 E7 protein. Mol Cell Biol. 1993;13(2):953-60. doi: 10.1128/mcb.13.2.953-960.1993. PubMed PMID: 7678696; PubMed Central PMCID: PMCPMC358979.	Irrelevant articles. Excluded.
278	Huang SM, Schönthal AH, Stallcup MR. Enhancement of p53-dependent gene activation by the transcriptional coactivator Zac1. Oncogene. 2001;20(17):2134-43. doi: 10.1038/sj.onc.1204298.	Irrelevant articles. Excluded.
279	Huang Z. An update on the regulatory status of PDT photosensitizers in China. Photodiagnosis and Photodynamic Therapy. 2008;5(4):285-7. doi: 10.1016/j.pdpdt.2009.01.005. PubMed Central PMCID: PMCchongqing huading modern	Irrelevant articles. Excluded.
280	Iacobas DA. Molecules at Play in Cancer. Current Issues in Molecular Biology. 2023;45(3):2182-5. doi: 10.3390/cimb45030140.	Irrelevant articles. Excluded.
281	Ibbotson SH, Moseley H, Brancaleon L, Padgett M, O'Dwyer M, Woods JA, et al. Photodynamic therapy in dermatology: Dundee clinical and research experience. Photodiagnosis and Photodynamic Therapy. 2004;1(3):211-23. doi: 10.1016/S1572-1000(04)00045-6. PubMed Central PMCID: PMCMerck(United Kingdom).	Irrelevant articles. Excluded.
282	Igietseme JU, Omosun Y, Stuchlik O, Reed MS, Partin J, He Q, et al. Role of epithelial-mesenchyme transition in chlamydia pathogenesis. PLoS ONE. 2015;10(12). doi: 10.1371/journal.pone.0145198.	Irrelevant articles. Excluded.
283	Irct2013112215458N. Survey the effects of antifungal medicines for treatment of napkin dermatitis. https://trialsearchwhoint/Trial2aspx?TrialID=IRCT2013112215458N1. 2015. PubMed PMID: CN-01850568.	Irrelevant articles. Excluded.
284	Irct2015090514386N. Comparison of the effectiveness of two common treatments for genital warts. https://trialsearchwhoint/Trial2aspx?TrialID=IRCT2015090514386N1. 2015. PubMed PMID: CN-01879552.	Irrelevant articles. Excluded.
285	Irct2017011531949N. Comparing the effects of Shallomin and Podophyllin solution 25% in treatment of genital HPV warts in women. https://trialsearchwhoint/Trial2aspx?TrialID=IRCT2017011531949N1. 2017. PubMed PMID: CN-01865932.	Irrelevant articles. Excluded.
286	Irct20180212038696N. "Cryotherapy in treatment of plantar wart" "Trichloroacetic acid 40% in treatment of plantar wart". https://trialsearchwhoint/Trial2aspx?TrialID=IRCT20180212038696N1. 2018. PubMed PMID: CN-01896714.	Irrelevant articles. Excluded.
287	Irct20180715040482N. efficacy of ingenol mebutate with comparison to podophyllin on treatment of patients with anogenital wart. https://trialsearchwhoint/Trial2aspx?TrialID=IRCT20180715040482N1. 2018. PubMed PMID: CN-01905222.	Irrelevant articles. Excluded.
288	Irct20190624043991N. Investigating the effect of zinc nanoparticles on the transmission of HPV infection. https://trialsearchwhoint/Trial2aspx?TrialID=IRCT20190624043991N21. 2023. PubMed PMID: CN-02626217.	Irrelevant articles. Excluded.
289	Ishiko A, Dekio I, Fujimoto A, Kameyama K, Sakamoto M, Benno Y, et al. Abnormal keratin expression in circumscribed palmar hypokeratosis. Journal of the American Academy of Dermatology. 2007;57(2):285-91. doi: 10.1016/j.jaad.2007.02.035.	Irrelevant articles. Excluded.
290	Jaisinghani A, Dey V, Suresh M, Saxena A. Bacillus Calmette-Guerin immunotherapy for recurrent multiple warts: An open-label uncontrolled study. Indian Journal of Dermatology. 2019;64(2). doi: 10.4103/ijd.ijd_558_16. PubMed Central PMCID: PMCSerum Institute of India.	Irrelevant articles. Excluded.
291	Jara LJ, Izquierdo E, Medina G. Is the immune neuroendocrine system the connection between epipharyngitis and chronic fatigue syndrome induced by HPV vaccine?: Editorial. Immunologic Research. 2017;65(1):5-7. doi: 10.1007/s12026-016-8854-2.	Irrelevant articles. Excluded.
292	Järås K, Anderson K. Autoantibodies in cancer: Prognostic biomarkers and immune activation. Expert Review of Proteomics. 2011;8(5):577-89. doi: 10.1586/epr.11.48.	Irrelevant articles. Excluded.
293	Jarratt M. Viral infections of the skin. Herpes simplex, herpes zoster, warts, and molluscum contagiosum. Pediatric Clinics of North America. 1978;25(2):339-55. doi: 10.1016/S0031-3955(16)33571-4.	Irrelevant articles. Excluded.
294	Jeon JH, Choi KH, Cho SY, Kim CW, Shin DM, Kwon JC, et al. Transglutaminase 2 inhibits Rb binding of human papillomavirus E7 by incorporating polyamine. EMBO Journal. 2003;22(19):5273-82. doi: 10.1093/emboj/cdg495.	Irrelevant articles. Excluded.
295	Jeong SU, Song JS, Lee HJ, Sa HS, Cho KJ. Prognostic Significance of Tumor-Infiltrating Lymphocytes and High-Risk Human Papillomavirus in Ocular Sebaceous Carcinoma: A Comprehensive Analysis. Modern Pathology. 2024;37(4). doi: 10.1016/j.modpat.2024.100449.	Irrelevant articles. Excluded.
296	Jewers RJ, Hildebrandt P, Ludlow JW, Kell B, McCance DJ. Regions of human papillomavirus type 16 E7 oncoprotein required for immortalization of human keratinocytes. Journal of Virology. 1992;66(3):1329-35. doi: 10.1128/jvi.66.3.1329-1335.1992.	Irrelevant articles. Excluded.
297	Jimenez-Acosta F, Penneys NS. Treatment of cutaneous complications of AIDS. Journal of Dermatological Treatment. 1989;1(2):111-6.	Irrelevant articles. Excluded.
298	Kalinska-Bienias A, Kowalewski C, Majewski S. The EVER genes - The genetic etiology of carcinogenesis in epidermodysplasia verruciformis and a possible role in non-epidermodysplasia verruciformis patients. Postepy Dermatologii i Alergologii. 2016;33(2):75-80. doi: 10.5114/ada.2016.59145.	Irrelevant articles. Excluded.
299	Kamangar F, Malekzadeh R, Dawsey SM, Saidi F. Esophageal cancer in Northeastern Iran: A review. Archives of Iranian Medicine. 2007;10(1):70-82.	Irrelevant articles. Excluded.
300	Kamiński P, Lorek M, Baszyński J, Tadrowski T, Gorzelańczyk EJ, Feit J, et al. Role of antioxidants in the neurobiology of drug addiction: An update. Biomedicine and Pharmacotherapy. 2024;175. doi: 10.1016/j.biopha.2024.116604.	Irrelevant articles. Excluded.
301	Kanda T, Watanabe S, Zanma S, Sato H, Furuno A, Yoshiike K. Human papillomavirus type 16 E6 proteins with glycine substitution for cysteine in the metal-binding motif. Virology. 1991;185(2):536-43. doi: 10.1016/0042-6822(91)90523-E.	Irrelevant articles. Excluded.
302	Kaplan DL. Cutaneous conundrum, dermatologic disguises. Consultant. 2000;40(1):41-53.	Irrelevant articles. Excluded.
303	Karikalan B, Chakravarthi S. Recent Updates on the Management of Human Papillomavirus-related Cancers. Current Cancer Therapy Reviews. 2023;19(4):272-83. doi: 10.2174/1573394719666230313160544. PubMed Central PMCID: PMCInovio	Irrelevant articles. Excluded.
304	Kaur G, Khanna B, Yusuf M, Sharma A, Khajuria A, Alajangi HK, et al. A Path of Novelty from Nanoparticles to Nanobots: Theragnostic Approach for Targeting Cancer Therapy. Critical Reviews in Therapeutic Drug Carrier Systems. 2024;41(4):1-38. doi: 10.1615/CritRevTherDrugCarrierSyst.2023046674. PubMed Central PMCID: PMCCelgene	Irrelevant articles. Excluded.
305	Keles G, Sifa Ataman E, Taskin SB, Polatoglu İ, Kurbanoglu S. Nanostructured Metal Oxide-Based Electrochemical Biosensors in Medical Diagnosis. Biosensors. 2024;14(5). doi: 10.3390/bios14050238.	Irrelevant articles. Excluded.
306	Kelly R. Adolescent skin problems. Australian Family Physician. 1978;7(6):713-8.	Irrelevant articles. Excluded.
307	Khan L. Molluscum and Tinea and Warts, Oh My! Pediatric Annals. 2022;51(1):e2-e5. doi: 10.3928/19382359-20211209-02.	Irrelevant articles. Excluded.
308	Khattak U, Rehmanullah, Khan SA, Barkatullah, Ullah S. Pharmacognostic evaluation and analgesic efficacy of ethanolic extract of euphorbia dracunculoides L. Pharmacognosy Journal. 2017;9(5):644-53. doi: 10.5530/pj.2017.5.102.	Irrelevant articles. Excluded.
309	Kilcher S, Mercer J. Next generation approaches to study virus entry and infection. Current Opinion in Virology. 2014;4:8-14. doi: 10.1016/j.coviro.2013.10.002.	Irrelevant articles. Excluded.
310	Kim DG, Park SY, You KR, Lee GB, Kim H, Moon WS, et al. Early genetic events in HPV immortalised keratinocytes. Genes Chromosomes and Cancer. 2001;30(1):72-9. doi: 10.1002/1098-2264(2000)9999:9999<::AID-GCC1060>3.0.CO;2-X.	Irrelevant articles. Excluded.
311	Kim J, Noskov VN, Li XC, Bergmann A, Ren XJ, Warth T, et al. Discovery of a novel, paternally expressed ubiquitin-specific processing protease gene through comparative analysis of an imprinted region of mouse chromosome 7 and human chromosome 19q13.4. GENOME RESEARCH. 2000;10(8):1138-47. doi: 10.1101/gr.10.8.1138. PubMed PMID: WOS:000088958200010.	Irrelevant articles. Excluded.
312	Kim JH, Bae SN, Lee CW, Song MJ, Lee SJ, Yoon JH, et al. A pilot study to investigate the treatment of cervical human papillomavirus infection with zinc-citrate compound (CIZAR®). Gynecologic Oncology. 2011;122(2):303-6. doi: 10.1016/j.ygyno.2011.04.026. PubMed Central PMCID: PMCbh biomedic(South Korea).	Irrelevant articles. Excluded.
313	Kim JH, Lee JB, Kim H, Kim D, Ihm Y, Choo WK. Characteristics of cobalt-doped zinc oxide thin films prepared by pulsed laser deposition. IEEE TRANSACTIONS ON MAGNETICS. 2002;38(5):2880-2. doi: 10.1109/TMAG.2002.803132. PubMed PMID: WOS:000178867200325.	Irrelevant articles. Excluded.
314	Kim KY, Zhang X, Cha IH. Identification of human papillomavirus status specific biomarker in head and neck cancer. Head and Neck. 2015;37(9):1310-8. doi: 10.1002/hed.23751.	Irrelevant articles. Excluded.
315	Kinoshita T, Shirasawa H, Shino Y, Shimizu K, Moriya H, Simizu B. Human papillomavirus type 16 E6 protein up-regulates the expression of the high mobility group protein HMG-I(Y) gene in mouse 10T1/2 cells. Virus Research. 1996;42(1-2):119-25. doi: 10.1016/0168-1702(96)01303-2.	Irrelevant articles. Excluded.
316	Kizima L, Rodríguez A, Kenney J, Derby N, Mizenina O, Menon R, et al. A potent combination microbicide that targets SHIV-RT, HSV-2 and HPV. PLoS ONE. 2014;9(4). doi: 10.1371/journal.pone.0094547.	Irrelevant articles. Excluded.
317	Kochuparambil S, Jackson A, Litzow MR, Khan SP, Rodriguez V, Abraham R, et al. Allogeneic transplantation for MDS/AML patients with germline gata2 mutations. Biology of Blood and Marrow Transplantation. 2014;20(2):S236-S7.	Irrelevant articles. Excluded.
318	Kochuparambil ST, Jackson AE, Gangat N, Litzow MR, Khan S, Rodriguez V, et al. Familial myeloid neoplasms: Clinical spectrum and associated abnormalities. Blood. 2013;122(21).	Irrelevant articles. Excluded.
319	Kochuparambil ST, Jackson AE, Litzow MR, Khan S, Rodriguez V, Hogan WJ, et al. Spectrum of phenotypic manifestations of a novel c1339A>C, pS447R germline GATA2 mutation. Blood. 2014;124(21).	Irrelevant articles. Excluded.
320	Kondo M, Matsushima Y, Nakanishi T, Iida S, Habe K, Yamanaka K. Seborrheic Keratosis Caused by Human Papillomavirus Type 20 Ameliorated by Zinc Oxide Ointment. Clinics and Practice. 2023;13(2):367-71. doi: 10.3390/clinpract13020033.	Irrelevant articles. Excluded.
321	Konicke K, Olasz E. Successful treatment of recalcitrant plantar warts with bleomycin and microneedling. Dermatologic Surgery. 2016;42(8):1007-8. doi: 10.1097/DSS.0000000000000738.	Irrelevant articles. Excluded.
322	Korkmaz S, Şirin FB, Erturan I, Büyükbayram HI, Yildirim M. Coenzyme Q10, Zinc and MDA levels in verruca vulgaris. Turk J Med Sci. 2020;50(5):1387-92. Epub 20200826. doi: 10.3906/sag-1909-12. PubMed PMID: 31999408; PubMed Central PMCID: PMCPMC7491259.	Irrelevant articles. Excluded.
323	Kovanda A, Kocjan BJ, Luzar B, Bravo IG, Poljak M. Characterization of novel cutaneous human papillomavirus genotypes HPV-150 and HPV-151. PLoS One. 2011;6(7):e22529. Epub 20110725. doi: 10.1371/journal.pone.0022529. PubMed PMID: 21799888; PubMed Central PMCID: PMCPMC3143161.	Irrelevant articles. Excluded.
324	Kovanda A, Kocjan BJ, Potočnik M, Poljak M. Characterization of a novel cutaneous human papillomavirus genotype HPV-125. PLoS One. 2011;6(7):e22414. Epub 20110721. doi: 10.1371/journal.pone.0022414. PubMed PMID: 21811601; PubMed Central PMCID: PMCPMC3141055.	Irrelevant articles. Excluded.
325	Krausz A, Friedman AJ. Antimicrobial photodynamic therapy: Applications beyond skin cancer. Journal of Drugs in Dermatology. 2014;13(5):624-9.	Irrelevant articles. Excluded.
326	Kues WA, Kumar D, Selokar NL, Talluri TR. Applications of Genome Editing Tools in Stem Cells Towards Regenerative Medicine: An Update. Current Stem Cell Research and Therapy. 2022;17(3):267-79. doi: 10.2174/1574888X16666211124095527.	Irrelevant articles. Excluded.
327	Kuji S, Watanabe R, Sato Y, Iwata T, Hirashima Y, Takekuma M, et al. A new marker, insulinoma-associated protein 1 (INSM1), for high-grade neuroendocrine carcinoma of the uterine cervix: Analysis of 37 cases. Gynecologic Oncology. 2017;144(2):384-90. doi: 10.1016/j.ygyno.2016.11.020.	Irrelevant articles. Excluded.
328	Kumar A, Kubota Y, Chernov M, Kasuya H. Potential role of zinc supplementation in prophylaxis and treatment of COVID-19. Medical Hypotheses. 2020;144. doi: 10.1016/j.mehy.2020.109848.	Irrelevant articles. Excluded.
329	Kumar S, Ahlawat W, Kumar R, Dilbaghi N. Graphene, carbon nanotubes, zinc oxide and gold as elite nanomaterials for fabrication of biosensors for healthcare. Biosensors and Bioelectronics. 2015;70:498-503. doi: 10.1016/j.bios.2015.03.062.	Irrelevant articles. Excluded.
330	Kuo CL, Liu ST, Chang YL, Wu CC, Huang SM. Zac1 regulates IL-11 expression in osteoarthritis. Oncotarget. 2018;9(65):32478-95. doi: 10.18632/oncotarget.25980.	Irrelevant articles. Excluded.
331	Lacarrubba F, Nasca MR, Verzì AE, Micali G. A novel topical agent in the treatment of seborrheic keratoses: A proof of concept study by clinical and dermoscopic evaluation. DERMATOLOGIC THERAPY. 2017;30(5). doi: 10.1111/dth.12526. PubMed PMID: WOS:000412198900019.	Irrelevant articles. Excluded.
332	Lacarrubba F, Rita Nasca M, Elisa Verzì A, Pulvirenti N, Micali G. A novel topical agent in the treatment of seborrheic keratoses: An open-label pilot study with clinical and dermoscopic evaluation. Journal of the American Academy of Dermatology. 2017;76(6):AB19. doi: 10.1016/j.jaad.2017.04.093.	Irrelevant articles. Excluded.
333	Langauer-Lewowicka H, Kazibutowska Z. [Value of the studies of multimodal evoked potentials for evaluation of neurotoxic effects of combined exposure to lead, copper and zinc]. Neurol Neurochir Pol. 1991;25(6):715-9. PubMed PMID: 1811176.	Irrelevant articles. Excluded.
334	Lange B, Delhaye G, Boisson S, Verbruggen N, Meerts P, Faucon MP. Variation in copper and cobalt tolerance and accumulation among six populations of the facultative metallophyte <i>Anisopappus chinensis</i> (<i>Asteraceae</i>). ENVIRONMENTAL AND EXPERIMENTAL BOTANY. 2018;153:1-9. doi: 10.1016/j.envexpbot.2018.04.009. PubMed PMID: WOS:000439403200001.	Irrelevant articles. Excluded.
335	Laugier P, Harms M. Therapeutic advances in dermatology. Medecine et Hygiene. 1978;36(1268):47-9.	Irrelevant articles. Excluded.
336	Laugier P, Harms M. Topics in dermatology. Medecine et Hygiene. 1979;37(1314):49-51.	Irrelevant articles. Excluded.
337	Lazarczyk M, Cassonnet P, Pons C, Jacob Y, Favre M. The EVER proteins as a natural barrier against papillomaviruses: A new insight into the pathogenesis of human papillomavirus infections. Microbiology and Molecular Biology Reviews. 2009;73(2):348-70. doi: 10.1128/MMBR.00033-08.	Irrelevant articles. Excluded.
338	Lazarczyk M, Dalard C, Hayder M, Dupre L, Pignolet B, Majewski S, et al. EVER proteins, key elements of the natural anti-human papillomavirus barrier, are regulated upon T-cell activation. PLoS ONE. 2012;7(6). doi: 10.1371/journal.pone.0039995.	Irrelevant articles. Excluded.
339	Lazarczyk M, Favre M. Role of Zn2+ ions in host-virus interactions. Journal of Virology. 2008;82(23):11486-94. doi: 10.1128/JVI.01314-08.	Irrelevant articles. Excluded.
340	Lazarczyk M, Favre M. Are oncogenic cutaneous HPVs defective commensals? Medecine/Sciences. 2008;24(5):454-6. doi: 10.1051/medsci/2008245454.	Irrelevant articles. Excluded.
341	Lazarczyk M, Pons C, Mendoza JA, Cassonnet P, Jacob Y, Favre M. Regulation of cellular zinc balance as a potential mechanism of EVER-mediated protection against pathogenesis by cutaneous oncogenic human papillomaviruses. Journal of Experimental Medicine. 2008;205(1):35-42. doi: 10.1084/jem.20071311.	Irrelevant articles. Excluded.
342	Leaver CA, Miller-Davis C, Wallen GR. Naturopathic management of females with cervical atypia: A delphi process to explore current practice. Integrative Medicine Insights. 2012;2012(8):9-17. doi: 10.4137/IMI.S11088.	Irrelevant articles. Excluded.
343	Leaver CA, St. John L, Yuan H, Wallen GR. Cellular biology: Exploring complementary approaches to atypical cervical cells. Clinical and Translational Science. 2012;5(2):180. doi: 10.1111/j.1752-8062.2012.00398.x.	Irrelevant articles. Excluded.
344	Leclerc N, Ribera F, Zoll J, Warter JM, Poindron P, Lampert E, et al. Selective changes in mitochondria respiratory properties in oxidative or glycolytic muscle fibers isolated from G93AhumanSOD1 transgenic mice. Neuromuscul Disord. 2001;11(8):722-7. doi: 10.1016/s0960-8966(01)00240-1. PubMed PMID: 11595514.	Irrelevant articles. Excluded.
345	Lee D, Jin WK, Kim K, Joe CO, Schreiber V, Ménissier-de Murcia J, et al. Functional interaction between human papillomavirus type 18 E2 and poly(ADP-ribose) polymerase 1. Oncogene. 2002;21(38):5877-85. doi: 10.1038/sj.onc.1205723.	Irrelevant articles. Excluded.
346	Leermakers M, Gao Y, Gabelle C, Lojen S, Ouddane B, Wartel M, et al. Determination of high resolution pore water profiles of trace metals in sediments of the Rupel River (Belgium) using DET (diffusive equilibrium in thin films) and DGT (diffusive gradients in thin films) techniques. Water, Air, and Soil Pollution. 2005;166(1-4):265-86. doi: 10.1007/s11270-005-6671-7.	Irrelevant articles. Excluded.
347	Leibowitz R, Koblinski JE, Hogue LM, Cheeley JT, Blalock TW. Dermatologic Conditions of the External Ear: Basics, Updates, and Pearls. Otolaryngologic Clinics of North America. 2023;56(5):949-63. doi: 10.1016/j.otc.2023.05.014.	Irrelevant articles. Excluded.
348	Lemanowic J, Bartkowiak A. DIAGNOSIS OF THE CONTENT OF SELECTED HEAVY METALS IN THE SOILS OF THE PALUKI REGION AGAINST THEIR ENZYMATIC ACTIVITY. ARCHIVES OF ENVIRONMENTAL PROTECTION. 2013;39(3):23-32. doi: 10.2478/aep-2013-0026. PubMed PMID: WOS:000325781300002.	Irrelevant articles. Excluded.
349	Lewandowski P, Burghardt W, Ilnicki P. Heavy metals in surface soils of the Warta river valley in an urban area. ZEITSCHRIFT FUR PFLANZENERNAHRUNG UND BODENKUNDE. 1998;161(3):303-8. doi: 10.1002/jpln.1998.3581610318. PubMed PMID: WOS:000074373900017.	Irrelevant articles. Excluded.
350	Li DW. Keep up the good efforts. Current Molecular Medicine. 2019;19(1):1. doi: 10.2174/156652401901190411143613.	Irrelevant articles. Excluded.
351	Li H, Ou X, Xiong J. Modified HPV16 E7/HSP70 DNA vaccine with high safety and enhanced cellular immunity represses murine lung metastatic tumors with downregulated expression of MHC class I molecules. Gynecologic Oncology. 2007;104(3):564-71. doi: 10.1016/j.ygyno.2006.09.027.	Irrelevant articles. Excluded.
352	Li Q, Luo K, Su Z, Huang F, Wu Y, Zhou F, et al. Dental calculus: A repository of bioinformation indicating diseases and human evolution. Frontiers in Cellular and Infection Microbiology. 2022;12. doi: 10.3389/fcimb.2022.1035324.	Irrelevant articles. Excluded.
353	Liang H, Li GL, Liu J, Fu M, Huang H, Zhao K, et al. The application value of PAX1 and ZNF582 gene methylation in high grade intraepithelial lesion and cervical cancer. Clinical and Translational Oncology. 2021;23(2):283-8. doi: 10.1007/s12094-020-02416-5.	Irrelevant articles. Excluded.
354	Liaquat A, Zia S, Isufi M, Patel D, Irfan C. Resistant Plane Warts Treated by 40% Salicylic Acid and 16% Lactic Acid Combination on the Face. Liaquat National Journal of Primary Care. 2023;5(1):44-5. doi: 10.37184/lnjpc.2707-3521.4.24.	Irrelevant articles. Excluded.
355	Lillico SG, Proudfoot C, King TJ, Tan WF, Zhang L, Mardjuki R, et al. Mammalian interspecies substitution of immune modulatory alleles by genome editing. SCIENTIFIC REPORTS. 2016;6. doi: 10.1038/srep21645. PubMed PMID: WOS:000370507100001.	Irrelevant articles. Excluded.
356	Lim J, Frecot DI, Stubenrauch F, Iftner T, Simon C. Cottontail rabbit papillomavirus E6 proteins: Interaction with MAML1 and modulation of the Notch signaling pathway. Virology. 2022;576:52-60. doi: 10.1016/j.virol.2022.08.014.	Irrelevant articles. Excluded.
357	Lin WY, Van Wart HE. Effect of metal ions on the fluorescence of leucine aminopeptidase and its dansyl-peptide substrates. Journal of Inorganic Biochemistry. 1988;32(1):21-38. doi: 10.1016/0162-0134(88)80013-8.	Irrelevant articles. Excluded.
358	Linder L. [Dermatological problems in geriatric care]. Lakartidningen. 1973;70(33):2821-9. PubMed PMID: 4597665.	Irrelevant articles. Excluded.
359	Liou YL, Zhang Y, Liu Y, Cao L, Qin CZ, Zhang TL, et al. Comparison of HPV genotyping and methylated ZNF582 as triage for women with equivocal liquid-based cytology results. Clinical Epigenetics. 2015;7(1). doi: 10.1186/s13148-015-0084-2.	Irrelevant articles. Excluded.
360	Lipari F, McGibbon GA, Wardrop E, Cordingley MG. Purification and biophysical characterization of a minimal functional domain and of an N-terminal Zn2+-binding fragment from the human papillomavirus type 16 E6 protein. Biochemistry. 2001;40(5):1196-204. doi: 10.1021/bi001837+.	Irrelevant articles. Excluded.
361	Liu T, Soong SJ, Alvarez RD, Butterworth Jr CE. A longitudinal analysis of human papillomavirus 16 infection, nutritional status, and cervical dysplasia progression. Cancer Epidemiology Biomarkers and Prevention. 1995;4(4):373-80.	Irrelevant articles. Excluded.
362	Liu X, Clements A, Zhao K, Marmorstein R. Structure of the human Papillomavirus E7 oncoprotein and its mechanism for inactivation of the retinoblastoma tumor suppressor. Journal of Biological Chemistry. 2006;281(1):578-86. doi: 10.1074/jbc.M508455200.	Irrelevant articles. Excluded.
363	Locmelis S, Wartchow R, Patzke G, Binnewies M. Chemical vapor transport of solid solutions. 2 - Chemical transport of NiO/ZnO-mixed crystals. ZEITSCHRIFT FUR ANORGANISCHE UND ALLGEMEINE CHEMIE. 1999;625(4):661-6. doi: 10.1002/(SICI)1521-3749(199904)625:4<661::AID-ZAAC661>3.0.CO;2-Z. PubMed PMID: WOS:000079658600025.	Irrelevant articles. Excluded.
364	Łokas E, Wachniew P, Ciszewski D, Owczarek P, Chau ND. Simultaneous use of trace metals, 210Pb and 137Cs in floodplain sediments of a lowland river as indicators of anthropogenic impacts. Water, Air, and Soil Pollution. 2010;207(1-4):57-71. doi: 10.1007/s11270-009-0119-4.	Irrelevant articles. Excluded.
365	Longworth MS, Laimins LA. The Binding of Histone Deacetylases and the Integrity of Zinc Finger-Like Motifs of the E7 Protein Are Essential for the Life Cycle of Human Papillomavirus Type 31. Journal of Virology. 2004;78(7):3533-41. doi: 10.1128/JVI.78.7.3533-3541.2004.	Irrelevant articles. Excluded.
366	Lotti T, Agarwal K, Podder I, Satolli F, Kassir M, Schwartz RA, et al. Safety of the current drug treatments for vitiligo. Expert Opinion on Drug Safety. 2020;19(4):499-511. doi: 10.1080/14740338.2020.1729737.	Irrelevant articles. Excluded.
367	Lowe NM, Dykes FC, Skinner AL, Patel S, Warthon-Medina M, Decsi T, et al. EURRECA-Estimating zinc requirements for deriving dietary reference values. Crit Rev Food Sci Nutr. 2013;53(10):1110-23. doi: 10.1080/10408398.2012.742863. PubMed PMID: 23952091.	Irrelevant articles. Excluded.
368	Lowe NM, Medina MW, Stammers AL, Patel S, Souverein OW, Dullemeijer C, et al. The relationship between zinc intake and serum/plasma zinc concentration in adults: A systematic review and dose-response meta-analysis by the EURRECA Network. British Journal of Nutrition. 2012;108(11):1962-71. doi: 10.1017/S0007114512004382.	Irrelevant articles. Excluded.
369	Lowe NM, Medina W, Skinner AL, Moran VH, Dykes FC. Zinc requirements, status and health outcomes in humans. Journal of Trace Elements in Medicine and Biology. 2011;26:23.	Irrelevant articles. Excluded.
370	Lubowe II. Adolescent skin problems. Cutis. 1976;17(2):369-74.	Irrelevant articles. Excluded.
371	Lukasiewicz E, Martel J, Roujeau JC, Flahault A. Dermatology in private practice in France in 2000. Annales de Dermatologie et de Venereologie. 2002;129(11):1261-5.	Irrelevant articles. Excluded.
372	Luong TND, Nguyen CTH, Firas AN, Van TT. Serum Zinc Level in Patients with Severe Genital Warts: A Case-Control Study in a Dermatology Hospital. Infect Dis Obstet Gynecol. 2022;2022:7616453. Epub 20220802. doi: 10.1155/2022/7616453. PubMed PMID: 35959482; PubMed Central PMCID: PMCPMC9363164.	Irrelevant articles. Excluded.
373	Ma H. Flowering time: from photoperiodism to florigen. Curr Biol. 1998;8(19):R690-2. doi: 10.1016/s0960-9822(98)70437-3. PubMed PMID: 9768355.	Irrelevant articles. Excluded.
374	Ma XL, Leon B, Ornelas E, Dovala D, Tandeske L, Luu C, et al. Structural and biophysical comparisons of the pomalidomide- and CC-220-induced interactions of SALL4 with cereblon. SCIENTIFIC REPORTS. 2023;13(1). doi: 10.1038/s41598-023-48606-3. PubMed PMID: WOS:001126179100004.	Irrelevant articles. Excluded.
375	Mahmood MQ, Shukla SD, Ward C, Walters EH. The underappreciated role of epithelial mesenchymal transition in chronic obstructive pulmonary disease and its strong link to lung cancer. Biomolecules. 2021;11(9). doi: 10.3390/biom11091394.	Irrelevant articles. Excluded.
376	Malkov VA, Voloshin ON, Soyfer VN, Frank-Kamenetskii MD. Cation and sequence effects on stability of intermolecular pyrimidine-purine-purine triplex. Nucleic Acids Research. 1993;21(3):585-91.	Irrelevant articles. Excluded.
377	Mallya SK, Van Wart HE. Mechanism of inhibition of human neutrophil collagenase by Gold(I) chrysotherapeutic compounds. Interaction at a heavy metal binding site. J Biol Chem. 1989;264(3):1594-601. PubMed PMID: 2536367.	Irrelevant articles. Excluded.
378	Mancino P, Onorati E, Parlavecchio E, Monti M, Russo R. Adjuvant therapy of genital HPV infections in women, own experience using a cream containing usnic acid and zinc sulfate after physical treatment of HPV vulvoperineal lesions. Giornale Italiano di Ostetricia e Ginecologia. 2001;23(6):307-10.	Irrelevant articles. Excluded.
379	Mancino P, Roma B, Melluso J, Onorati E, Russo P, Monti M. Can self application of zinc sulphate and usnic acid cream improve the outcome of vulvoperineal HPV infection? Gazzetta Medica Italiana Archivio per le Scienze Mediche. 2002;161(4-5):177-81.	Irrelevant articles. Excluded.
380	Mani D, Dileep JE, Kaliyaperumal D, Kuruvila S, Govardhan J, Sadasivam I, et al. Association between Serum Zinc Levels and Multiple Cutaneous Warts: A Cross-Sectional Study. Turkish Journal of Dermatology. 2023;17(4):144-51. doi: 10.4103/tjd.tjd_94_23.	Irrelevant articles. Excluded.
381	Margeson LS, Chapman CM. Use of zinc formalin as a sensitizer in silver stains for spirochetes. Journal of Histotechnology. 1996;19(2):135-8. doi: 10.1179/his.1996.19.2.135.	Irrelevant articles. Excluded.
382	Marshall WE, Wartelle LH, Akin DE. FLAX SHIVE AS A SOURCE OF ACTIVATED CARBON FOR METALS REMEDIATION. BIORESOURCES. 2007;2(1):82-90. PubMed PMID: WOS:000263689200008.	Irrelevant articles. Excluded.
383	Marshall WE, Wartelle LH, Boler DE, Toles CA. Metal ion adsorption by soybean hulls modified with citric acid: A comparative study. Environmental Technology. 2000;21(6):601-7. doi: 10.1080/09593332108618075.	Irrelevant articles. Excluded.
384	Mas Putrawati Triningrat AA, Ratnasari NLMN, Wijayati MP, Indrayani IAS, Made Agus Kusumadjaja I, Handayani AT. Unilateral Papilledema as a Rare Manifestation of Cerebral Neurotoxoplasmosis in HIV Patient: Case Report. Biomedical and Pharmacology Journal. 2022;15(4):2437-47. doi: 10.13005/bpj/2581.	Irrelevant articles. Excluded.
385	Mavromatis KO, Jones DL, Mukherjee R, Yee C, Grace M, Münger K. The carboxyl-terminal zinc-binding domain of the human papillomavirus E7 protein can be functionally replaced by the homologous sequences of the E6 protein. Virus Research. 1997;52(1):109-18. doi: 10.1016/S0168-1702(97)00090-7.	Irrelevant articles. Excluded.
386	Mazereeuw-Hautier J. What's new in paediatric dermatology? Annales de Dermatologie et de Venereologie. 2009;136(SUPPL. 7):S426-S35. doi: 10.1016/S0151-9638(09)73384-8.	Irrelevant articles. Excluded.
387	McCusker M, Sidbury R. Nutrition and skin: Kids are not just little people. Clin Dermatol. 2016;34(6):698-709. Epub 20160709. doi: 10.1016/j.clindermatol.2016.07.004. PubMed PMID: 27968929.	Irrelevant articles. Excluded.
388	McIntyre MC, Frattini MG, Grossman SR, Laimins LA. Human papillomavirus type 18 E7 protein requires intact Cys-X-X-Cys motifs for zinc binding, dimerization, and transformation but not for Rb binding. Journal of Virology. 1993;67(6):3142-50. doi: 10.1128/jvi.67.6.3142-3150.1993.	Irrelevant articles. Excluded.
389	Meier K, Brehm A. Chromatin regulation: how complex does it get? Epigenetics. 2014;9(11):1485-95. doi: 10.4161/15592294.2014.971580. PubMed PMID: 25482055; PubMed Central PMCID: PMCPMC4622878.	Irrelevant articles. Excluded.
390	Menz J. Pruritus ani: Some answers for that maddening itch! Medicine Today. 2001;2(5):67-73.	Irrelevant articles. Excluded.
391	Miller CS. Herpes simplex virus and human papillomavirus infections of the oral cavity. Seminars in Dermatology. 1994;13(2):108-17. PubMed Central PMCID: PMCBurroughs Wellcome(United States)	Irrelevant articles. Excluded.
392	Millikan LE, Shrum JP. An update on common skin diseases: Acne, psoriasis, contact dermatitis, and warts. Postgraduate Medicine. 1992;91(6):96+8+101-4+7-10+15. doi: 10.1080/00325481.1992.11701318.	Irrelevant articles. Excluded.
393	Mino T, Hatono T, Matsumoto N, Mori T, Mineta Y, Aoyama Y, et al. Inhibition of DNA replication of human papillornavirus by artificial zinc finger proteins. Journal of Virology. 2006;80(11):5405-12. doi: 10.1128/JVI.01795-05.	Irrelevant articles. Excluded.
394	Mir MA, Kochuparambil ST, Abraham RS, Rodriguez V, Howard M, Hsu AP, et al. Spectrum of myeloid neoplasms and immune deficiency associated with germline <i>GATA2</i> mutations. CANCER MEDICINE. 2015;4(4):490-9. doi: 10.1002/cam4.384. PubMed PMID: WOS:000353037300002.	Irrelevant articles. Excluded.
395	Miroslaw-Grabowska J, Borowka RK, Radzikowska M, Slawinska J, Hrynowiecka A, Sobczyk A, et al. Environmental changes recorded in the sequence of lake-peat bogs in the Eemian Interglacial and Vistulian on the basis of multi-proxy data. QUATERNARY INTERNATIONAL. 2022;632:51-64. doi: 10.1016/j.quaint.2021.11.023. PubMed PMID: WOS:000841196800002.	Irrelevant articles. Excluded.
396	Miyamura JB, McNutt SW, Lichton IJ, Wenkam NS. Altered zinc status of soldiers under field conditions. J Am Diet Assoc. 1987;87(5):595-7. PubMed PMID: 3571776.	Irrelevant articles. Excluded.
397	Moffat GT, Ren Z, Simone AA. An 18-Month History of Dorsal Foot Lesions. JAMA - Journal of the American Medical Association. 2021;325(6):579-80. doi: 10.1001/jama.2020.16053.	Irrelevant articles. Excluded.
398	Molokhia MM, Portnoy B. Neutron activation analysis of trace elements in skin. VII. Copper and zinc in vitiligo, moles and seborrhoeic warts. Br J Dermatol. 1973;88(4):347-53. PubMed PMID: 4268189.	Irrelevant articles. Excluded.
399	Monroy-Torres R, Naves-Sanchez J, Guerrero A. The role of the healthy dietary intake in women with human papilloma virus. Immunology, Endocrine and Metabolic Agents in Medicinal Chemistry. 2014;14(1):3-7. doi: 10.2174/1871522214666140422232842.	Irrelevant articles. Excluded.
400	Mookhtiar KA, Van Wart HE. Clostridium histolyticum collagenases: a new look at some old enzymes. Matrix Suppl. 1992;1:116-26. PubMed PMID: 1336107.	Irrelevant articles. Excluded.
401	Mookhtiar KA, Wang F, Van Wart HE. Functional constituents of the active site of human neutrophil collagenase. Arch Biochem Biophys. 1986;246(2):645-9. doi: 10.1016/0003-9861(86)90320-6. PubMed PMID: 3010866.	Irrelevant articles. Excluded.
402	Moran VH, Stammers AL, Medina MW, Patel S, Dykes F, Souverein OW, et al. The relationship between zinc intake and serum/plasma zinc concentration in children: A systematic review and dose-response meta-analysis. Nutrients. 2012;4(8):841-58. doi: 10.3390/nu4080841.	Irrelevant articles. Excluded.
403	Moreno Giménez JC. What is new in therapy. Actas Dermo-Sifiliograficas. 2001;92(3):117-23. doi: 10.1016/s0001-7310(01)76445-9.	Irrelevant articles. Excluded.
404	Mori S, Takeuchi T, Ishii Y, Kukimoto I. Identification of APOBEC3B promoter elements responsible for activation by human papillomavirus type 16 E6. Biochemical and Biophysical Research Communications. 2015. doi: 10.1016/j.bbrc.2015.03.068.	Irrelevant articles. Excluded.
405	Mosa KA, El-Naggar M, Ramamoorthy K, Alawadhi H, Elnaggar A, Wartanian S, et al. Copper Nanoparticles Induced Genotoxicty, Oxidative Stress, and Changes in Superoxide Dismutase (SOD) Gene Expression in Cucumber (Cucumis sativus) Plants. Front Plant Sci. 2018;9:872. Epub 20180716. doi: 10.3389/fpls.2018.00872. PubMed PMID: 30061904; PubMed Central PMCID: PMCPMC6055047.	Irrelevant articles. Excluded.
406	Mylonas I. Infections of the vulva and vagina: A diagnostic challenge. Gynakologe. 2010;43(5):429-39. doi: 10.1007/s00129-010-2570-0.	Irrelevant articles. Excluded.
407	Na Rangsee N, Yanatatsaneejit P, Pisitkun T, Somparn P, Jintaridth P, Topanurak S. Host proteome linked to HPV E7-mediated specific gene hypermethylation in cancer pathways. Infectious Agents and Cancer. 2020;15(1). doi: 10.1186/s13027-020-0271-4.	Irrelevant articles. Excluded.
408	Nag A, Verma P, Paul S, Kundu R. In Silico Analysis of the Apoptotic and HPV Inhibitory Roles of Some Selected Phytochemicals Detected from the Rhizomes of Greater Cardamom. Applied Biochemistry and Biotechnology. 2022;194(10):4867-91. doi: 10.1007/s12010-022-04006-3.	Irrelevant articles. Excluded.
409	Nagasawa T. CXC chemokine ligand 12 (CXCL12) and its receptor CXCR4. Journal of Molecular Medicine. 2014;92(5):433-9. doi: 10.1007/s00109-014-1123-8.	Irrelevant articles. Excluded.
410	Nalepa G, Rolfe M, Harper JW. Drug discovery in the ubiquitin - Proteasome system. Nature Reviews Drug Discovery. 2006;5(7):596-613. doi: 10.1038/nrd2056. PubMed Central PMCID: PMCNovartis.	Irrelevant articles. Excluded.
411	Naseri M, Shahbaz S, Handjani F, Ghariheh A. Serum zinc levels in patients with multiple warts. Journal of Pakistan Association of Dermatologists. 2009;19(1):4-8.	Irrelevant articles. Excluded.
412	Nathan A. Preparations for foot problems. Pharmaceutical Journal. 1996;257(6914):558-61.	Irrelevant articles. Excluded.
413	Navarro-Pérez D, García-Oreja S, Álvaro-Afonso FJ, López-Moral M, García-Madrid M, Lázaro-Martínez JL. Cantharidin-Podophyllin-Salicylic Acid Formulation as a First-Line Treatment for Plantar Warts? A Case Report with Multiple Plantar Warts of Human Papillomavirus Biotype 27 and Previous Failed Treatments. Am J Case Rep. 2022;23:e937867. Epub 20221109. doi: 10.12659/ajcr.937867. PubMed PMID: 3634…	Irrelevant articles. Excluded.
414	Naves MPC, de Morais CR, Silva ACA, Dantas NO, Spanó MA, de Rezende AAA. Assessment of mutagenic, recombinogenic and carcinogenic potential of titanium dioxide nanocristals in somatic cells of <i>Drosophila melanogaster</i>. FOOD AND CHEMICAL TOXICOLOGY. 2018;112:273-81. doi: 10.1016/j.fct.2017.12.040. PubMed PMID: WOS:000425568900030.	Irrelevant articles. Excluded.
415	Nazari E, Hasanzadeh M, Rezvani R, Rejali M, Badpeyma M, Delaram Z, et al. Association of dietary intake and cervical cancer: a prevention strategy. Infectious Agents and Cancer. 2023;18(1). doi: 10.1186/s13027-023-00517-8.	Irrelevant articles. Excluded.
416	Nct. Zinc Sulfate in the Treatment of Rosacea: a Randomized, Controlled Trial. https://clinicaltrialsgov/show/NCT00395226. 2006. PubMed PMID: CN-01513323.	Irrelevant articles. Excluded.
417	Niakan S, Faghihloo E, Shams Mofarahe Z, Ghaffari Novin M, Raee P, Karimi M, et al. Evaluation of Human Papillomavirus in the Semen of Infertile Men and Its Relationship with Semen Quality. Archives of Clinical Infectious Diseases. 2023;18(4). doi: 10.5812/archcid-139376.	Irrelevant articles. Excluded.
418	Nikfarjam U, Wegner J, Grabbe S, Staubach P. Green tea extract as a successful topical treatment option in children with perianal condylomata. JDDG - Journal of the German Society of Dermatology. 2021;19(1):113-5. doi: 10.1111/ddg.14173.	Irrelevant articles. Excluded.
419	Nishioka H, Ito H, Hirano A, Shibata N, Kobayashi M. Immunocytochemical study of pituitary oncocytic adenomas. Acta Neuropathol. 1997;94(1):42-7. doi: 10.1007/s004010050670. PubMed PMID: 9224529.	Irrelevant articles. Excluded.
420	Nissensohn M, Sánchez Villegas A, Fuentes Lugo D, Henríquez Sánchez P, Doreste Alonso J, Lowe NM, et al. Effect of zinc intake on serum/plasma zinc status in infants: A meta-analysis. Maternal and Child Nutrition. 2013;9(3):285-98. doi: 10.1111/mcn.12045.	Irrelevant articles. Excluded.
421	Nissensohn M, Sánchez-Villegas A, Fuentes Lugo D, Henríquez Sánchez P, Doreste Alonso J, Peña Quintana L, et al. Effect of Zinc Intake on Growth in Infants: A Meta-analysis. Crit Rev Food Sci Nutr. 2016;56(3):350-63. doi: 10.1080/10408398.2013.802661. PubMed PMID: 25365524.	Irrelevant articles. Excluded.
422	Nissensohn M, Sánchez-Villegas A, Lugo DF, Sánchez PH, Alonso JD, Skinner AL, et al. Effect of Zinc Intake on Mental and Motor Development in Infants: A Meta-Analysis. INTERNATIONAL JOURNAL FOR VITAMIN AND NUTRITION RESEARCH. 2013;83(4):203-15. doi: 10.1024/0300-9831/a000161. PubMed PMID: WOS:000339860800001.	Irrelevant articles. Excluded.
423	Nitzan YB, Cohen AD. Zinc in skin pathology and care. Journal of Dermatological Treatment. 2006;17(4):205-10. doi: 10.1080/09546630600791434.	Irrelevant articles. Excluded.
424	Niu L, Chu X, Jiang Y, Zeng W. HPV infection upregulates the expression of ZNT-1 in condyloma acuminatum. Eur J Histochem. 2021;65(2). Epub 20210428. doi: 10.4081/ejh.2021.3228. PubMed PMID: 33908744; PubMed Central PMCID: PMCPMC8103779.	Irrelevant articles. Excluded.
425	Nobbe S, Läuchli S. Dermatological proctology : An overview based on pruritus ani. Gastroenterologe. 2010;5(4):340-7. doi: 10.1007/s11377-010-0403-2.	Irrelevant articles. Excluded.
426	Nofal A, Khedr A, Fathy M. Combined oral isotretinoin and Candida antigen versus either agent alone in the treatment of plane warts. Journal of Dermatological Treatment. 2022;33(1):342-7. doi: 10.1080/09546634.2020.1754325.	Irrelevant articles. Excluded.
427	Nofal A, Nofal E, Yosef A, Nofal H. Treatment of recalcitrant warts with intralesional measles, mumps, and rubella vaccine: A promising approach. International Journal of Dermatology. 2015;54(6):667-71. doi: 10.1111/ijd.12480. PubMed Central PMCID: PMCmerieux aventis.	Irrelevant articles. Excluded.
428	Noman ASM, Parag RR, Rashid MI, Islam S, Rahman MZ, Chowdhury AA, et al. Chemotherapeutic resistance of head and neck squamous cell carcinoma is mediated by EpCAM induction driven by IL-6/p62 associated Nrf2-antioxidant pathway activation. Cell Death and Disease. 2020;11(8). doi: 10.1038/s41419-020-02907-x.	Irrelevant articles. Excluded.
429	Nominé Y, Charbonnier S, Miguet L, Potier N, Van Dorsselaer A, Atkinson RA, et al. 1H and 15N resonance assignment, secondary structure and dynamic behaviour of the C-terminal domain of human papillomavirus oncoprotein E6. Journal of Biomolecular NMR. 2005;31(2):129-41. doi: 10.1007/s10858-004-7802-y.	Irrelevant articles. Excluded.
430	Nominé Y, Masson M, Charbonnier S, Zanier K, Ristriani T, Deryckère F, et al. Structural and functional analysis of E6 oncoprotein: Insights in the molecular pathways of human papillomavirus-mediated pathogenesis. Molecular Cell. 2006;21(5):665-78. doi: 10.1016/j.molcel.2006.01.024.	Irrelevant articles. Excluded.
431	Nonnenmacher M, Salmon J, Jacob Y, Orth G, Breitburd F. Cottontail rabbit papillomavirus E8 protein is essential for wart formation and provides new insights into viral pathogenesis. J Virol. 2006;80(10):4890-900. doi: 10.1128/jvi.80.10.4890-4900.2006. PubMed PMID: 16641280; PubMed Central PMCID: PMCPMC1472083.	Irrelevant articles. Excluded.
432	Notarangelo LD. HPV: CiB1 is for ever and ever. Journal of Experimental Medicine. 2018;215(9):2229-31. doi: 10.1084/jem.20181207.	Irrelevant articles. Excluded.
433	Novakovic R, Cavelaars A, Bekkering GE, Roman-Viñas B, Ngo J, Gurinovic M, et al. Micronutrient intake and status in Central and Eastern Europe compared with other European countries, results from the EURRECA network. PUBLIC HEALTH NUTRITION. 2013;16(5):824-40. doi: 10.1017/S1368980012004077. PubMed PMID: WOS:000317433700009.	Irrelevant articles. Excluded.
434	Nunns D, Mandal D. Tri-chloroacetic acid: a cause of vulvar vestibulitis. Acta Derm Venereol. 1996;76(4):334-5. doi: 10.2340/0001555576334. PubMed PMID: 8869703.	Irrelevant articles. Excluded.
435	O'Higgins L, O'Higgins N. Campbell De Morgan: doctor, scientist, polymath. British Journal of Dermatology. 2022;187:189. doi: 10.1111/bjd.21503.	Irrelevant articles. Excluded.
436	Ockenden I, West M, Domingues J, Lott JNA. Changes in the element composition of globoids and whole embryos in developing seeds of Cucurbita maxim. SEED SCIENCE RESEARCH. 2001;11(1):35-44. doi: 10.1079/SSR200058. PubMed PMID: WOS:000168268600005.	Irrelevant articles. Excluded.
437	Ogawa Y, Kinoshita M, Shimada S, Kambe T, Kawamura T. Zinc transporters in the epidermis. Journal of Dermatology. 2019;46(7):e243-e5. doi: 10.1111/1346-8138.14797.	Irrelevant articles. Excluded.
438	Ogawa Y, Kinoshita M, Shimada S, Kawamura T. Zinc and skin disorders. Nutrients. 2018;10(2). doi: 10.3390/nu10020199.	Irrelevant articles. Excluded.
439	Ohlenschläger O, Seiboth T, Zengerling H, Briese L, Marchanka A, Ramachandran R, et al. Solution structure of the partially folded high-risk human papilloma virus 45 oncoprotein E7. Oncogene. 2006;25(44):5953-9. doi: 10.1038/sj.onc.1209584.	Irrelevant articles. Excluded.
440	Olthof NC, Straetmans JMJAA, Snoeck R, Ramaekers FCS, Kremer B, Speel EJM. Next-generation treatment strategies for human papillomavirus-related head and neck squamous cell carcinoma: Where do we go? Reviews in Medical Virology. 2012;22(2):88-105. doi: 10.1002/rmv.714. PubMed Central PMCID: PMCGlaxo SmithKline(United Kingdom)	Irrelevant articles. Excluded.
441	Onder Z, Chang V, Moroianu J. Nuclear export of cutaneous HPV8 E7 oncoprotein is mediated by a leucine-rich nuclear export signal via a CRM1 pathway. Virology. 2015;474:28-33. doi: 10.1016/j.virol.2014.10.012.	Irrelevant articles. Excluded.
442	Onder Z, Moroianu J. Nuclear import of cutaneous beta genus HPV8 E7 oncoprotein is mediated by hydrophobic interactions between its zinc-binding domain and FG nucleoporins. Virology. 2014;449:150-62. doi: 10.1016/j.virol.2013.11.020.	Irrelevant articles. Excluded.
443	Ortayli N, Ringheim K, Collins L, Sladden T. Sexually transmitted infections: Progress and challenges since the 1994 International Conference on Population and Development (ICPD). Contraception. 2014;90(6):S22-S31. doi: 10.1016/j.contraception.2014.06.024.	Irrelevant articles. Excluded.
444	Orth G. Host defenses against human papillomaviruses: Lessons from epidermodysplasia verruciformis. 2008. p. 59-83.	Irrelevant articles. Excluded.
445	Orth G. Genetics and susceptibility to human papillomaviruses: Epidermodysplasia verruciformis, a model disease. Bulletin de l'Academie Nationale de Medecine. 2010;194(6):923-41.	Irrelevant articles. Excluded.
446	Oshiumi H. Recent Advances and Contradictions in the Study of the Individual Roles of Ubiquitin Ligases That Regulate RIG-I-Like Receptor-Mediated Antiviral Innate Immune Responses. Frontiers in Immunology. 2020;11. doi: 10.3389/fimmu.2020.01296.	Irrelevant articles. Excluded.
447	Ou M, Li S, Tang L. PRDM14: A potential target for cancer therapy. Current Cancer Drug Targets. 2018;18(10):945-56. doi: 10.2174/1568009618666180430143055.	Irrelevant articles. Excluded.
448	Ouddane B, Fischer JC, Wartel M. STATISTICAL EVALUATION OF THE DISTRIBUTION OF TRACE-METALS CD, PB, CU, ZN AND MN IN THE SEINE RIVER AND ESTUARY. OCEANOLOGICA ACTA. 1992;15(4):347-54. PubMed PMID: WOS:A1992JU56600003.	Irrelevant articles. Excluded.
449	Pahel G, Aulabaugh A, Short SA, Barnes JA, Painter GR, Ray P, et al. Structural and functional characterization of the HPV16 E7 protein expressed in bacteria. Journal of Biological Chemistry. 1993;268(34):26018-25.	Irrelevant articles. Excluded.
450	Pal A, Kundu R. Human Papillomavirus E6 and E7: The Cervical Cancer Hallmarks and Targets for Therapy. Frontiers in Microbiology. 2020;10. doi: 10.3389/fmicb.2019.03116.	Irrelevant articles. Excluded.
451	Pal S, Plapp B. The Thr45Gly substitution in yeast alcohol dehydrogenase substantially decreases catalysis, alters pH dependencies, and disrupts the proton relay system. CHEMICO-BIOLOGICAL INTERACTIONS. 2021;349. doi: 10.1016/j.cbi.2021.109650. PubMed PMID: WOS:000704457500003.	Irrelevant articles. Excluded.
452	Park AJ, Matrisian LM, Kells AF, Pearson R, Yuan Z, Navre M. Mutational analysis of the transin (rat stromelysin) autoinhibitor region demonstrates a role for residues surrounding the 'cysteine switch'. Journal of Biological Chemistry. 1991;266(3):1584-90.	Irrelevant articles. Excluded.
453	Park E, Kim SW, Kim S, Kim HS, Lee JY, Kim YT, et al. Genetic characteristics of gastric-type mucinous carcinoma of the uterine cervix. Modern Pathology. 2021;34(3):637-46. doi: 10.1038/s41379-020-0614-0.	Irrelevant articles. Excluded.
454	Park JS, Kim EJ, Kwon HJ, Hwang ES, Namkoong SE, Um SJ. Inactivation of interferon regulatory factor-1 tumor suppressor protein by HPV E7 oncoprotein. Implication for the E7-mediated immune evasion mechanism in cervical carcinogenesis. Journal of Biological Chemistry. 2000;275(10):6764-9. doi: 10.1074/jbc.275.10.6764.	Irrelevant articles. Excluded.
455	Park K. An intravaginal ring for sustained and simultaneous delivery of 4 drugs. Journal of Controlled Release. 2015;213:193. doi: 10.1016/j.jconrel.2015.07.027.	Irrelevant articles. Excluded.
456	Parrish JZ, Emoto K, Jan LY, Jan YN. Polycomb genes interact with the tumor suppressor genes <i>hippo</i> and <i>warts</i> in the maintenance of <i>Drosophila</i> sensory neuron dendrites. GENES & DEVELOPMENT. 2007;21(8):956-72. doi: 10.1101/gad.1514507. PubMed PMID: WOS:000245743900008.	Irrelevant articles. Excluded.
457	Paschoud JM. Warts. Revue Medicale de la Suisse Romande. 1979;99(7):419-26.	Irrelevant articles. Excluded.
458	Patel G, Mills C. Childhood diseases: 3. Skin disease. Pharmaceutical Journal. 2000;265(7107):164-8. PubMed Central PMCID: PMCDerbac.	Irrelevant articles. Excluded.
459	Patnaik M, Jackson A, Abraham R, Rodriguez V, Howard M, Hsu A, et al. Familial, non-zinc finger region, GATA2 mutated myelodysplastic syndrome; associated with shortened telomere lengths, viral warts, profound monocyte/B/Nk cell deficiency. Haematologica. 2013;98:76.	Irrelevant articles. Excluded.
460	Patrick DR, Oliff A, Heimbrook DC. Identification of a novel retinoblastoma gene product binding site on human papillomavirus type 16 E7 protein. Journal of Biological Chemistry. 1994;269(9):6842-50.	Irrelevant articles. Excluded.
461	Patrick DR, Zhang K, Defeo-Jones D, Vuocolo GR, Maigetter RZ, Sardana MK, et al. Characterization of functional HPV-16 E7 protein produced in Escherichia coli. J Biol Chem. 1992;267(10):6910-5. PubMed PMID: 1551900.	Irrelevant articles. Excluded.
462	Paulson CP. Persistent treatment with topical/intralesional therapy should continue to be the mainstay. Journal of Family Practice. 2006;55(4):353.	Irrelevant articles. Excluded.
463	Paz KB, Friedman A. Nanotechnology and the diagnosis of dermatological infectious disease. Journal of Drugs in Dermatology. 2012;11(7):846-51.	Irrelevant articles. Excluded.
464	Peña OG, García Dr CU, García MAG, Barrios LM. Some clinical applications of zinc and its effect on the immune system. Revista Cubana de Hematologia, Inmunologia y Hemoterapia. 2011;27(4):367-81.	Irrelevant articles. Excluded.
465	Piguet V. Receptor modulation in viral replication: HIV, HSV, HHV-8 and HPV: Same goal, different techniques to interfere with MHC-I antigen presentation. 2004. p. 199-217.	Irrelevant articles. Excluded.
466	Pilz S, Dobnig H, Winklhofer-Roob BM, Renner W, Seelhorst U, Wellnitz B, et al. Low serum zinc concentrations predict mortality in patients referred to coronary angiography. BRITISH JOURNAL OF NUTRITION. 2009;101(10):1534-40. doi: 10.1017/S0007114508084079. PubMed PMID: WOS:000267026900016.	Irrelevant articles. Excluded.
467	Pirjola L, Karjalainen P, Heikkilä J, Saari S, Tzamkiozis T, Ntziachristos L, et al. Effects of fresh lubricant oils on particle emissions emitted by a modern gasoline direct injection passenger car. Environmental Science and Technology. 2015;49(6):3644-52. doi: 10.1021/es505109u.	Irrelevant articles. Excluded.
468	Plapp BV, Kratzer DA, Souhrada SK, Warth E, Jacobi T. Specific base catalysis by yeast alcohol dehydrogenase I with substitutions of histidine-48 by glutamate or serine residues in the proton relay system. Chem Biol Interact. 2023;382:110558. Epub 20230527. doi: 10.1016/j.cbi.2023.110558. PubMed PMID: 37247811; PubMed Central PMCID: PMCPMC10527620.	Irrelevant articles. Excluded.
469	Polycarpou-Schwarz M, Gutschner T, Grund S, Warth A, Zabeck H, Hildenbrand C, et al. Non-coding RNA as functional player and molecular marker in lung cancer. European Respiratory Journal. 2011;38.	Irrelevant articles. Excluded.
470	Potekaev NN, Zhukova OV, Pampura AN, Shcherbina AY, Zimin SB, Serov DN, et al. Combination of homozygotic mutation CORO1A and verruciform epidermodysplasia in a 13-year old female patient. Klinicheskaya Dermatologiya i Venerologiya. 2023;22(2):165-72. doi: 10.17116/klinderma202322021165.	Irrelevant articles. Excluded.
471	Prasad A, Abbasi A, Warth J, Zwas F, Rabbani P. EFFECTS OF ZINC (ZN) ON SICKLE-CELL-ANEMIA (SCA) SUBJECTS. CLINICAL RESEARCH. 1980;28(2):A541-A. PubMed PMID: WOS:A1980JN16002325.	Irrelevant articles. Excluded.
472	Prasad AS, Rabbani P, Warth JA. Effect of zinc on hyperammonemia in sickle cell anemia subjects. Am J Hematol. 1979;7(4):323-7. doi: 10.1002/ajh.2830070404. PubMed PMID: 546221.	Irrelevant articles. Excluded.
473	Price AA, Grakoui A, Weiss DS. Harnessing the Prokaryotic Adaptive Immune System as a Eukaryotic Antiviral Defense. Trends in Microbiology. 2016;24(4):294-306. doi: 10.1016/j.tim.2016.01.005.	Irrelevant articles. Excluded.
474	Purgatorio G, Piselli E, Guglielmini G, Falcinelli E, Bury L, Di Battista V, et al. Germline GATA2 variant disrupting endothelial eNOS function and angiogenesis can be restored by c-Jun/AP-1 upregulation. Haematologica. 2022;107(5):1072-85. doi: 10.3324/haematol.2021.278450.	Irrelevant articles. Excluded.
475	Qayyum MA, Shah MH. Study of trace metal imbalances in the blood, scalp hair and nails of oral cancer patients from Pakistan. Science of the Total Environment. 2017;593-594:191-201. doi: 10.1016/j.scitotenv.2017.03.169.	Irrelevant articles. Excluded.
476	Rai R, Srinivas CR. Iontophoresis in dermatology. Indian Journal of Dermatology, Venereology and Leprology. 2005;71(4):236-41. doi: 10.4103/0378-6323.16613.	Irrelevant articles. Excluded.
477	Ramzan M, Lowry J, Courtney S, Krueger J, Schechter Finkelstein T, Ali M. Successful Myeloablative Matched Unrelated Donor Hematopoietic Stem Cell Transplantation in a Young Girl with GATA2 Deficiency and Emberger Syndrome. Journal of Pediatric Hematology/Oncology. 2017;39(3):230-2. doi: 10.1097/MPH.0000000000000737.	Irrelevant articles. Excluded.
478	Randhawa S. CRISPR-Cas9 in cancer therapeutics. 2021. p. 129-63.	Irrelevant articles. Excluded.
479	Ranjit S, Kodidela S, Sinha N, Chauhan S, Kumar S. Extracellular vesicles from human papilloma virus-infected cervical cancer cells enhance HIV-1 replication in differentiated U1 cell line. Viruses. 2020;12(2). doi: 10.3390/v12020239.	Irrelevant articles. Excluded.
480	Rasool S, Ganai BA, Sameer AS, Masood A. Esophageal cancer: Associated factors with special reference to the Kashmir Valley. Tumori. 2012;98(2):191-203. doi: 10.1700/1088.11929.	Irrelevant articles. Excluded.
481	Raza N, Khan DA. Zinc deficiency in patients with persistent viral warts. J Coll Physicians Surg Pak. 2010;20(2):83-6. PubMed PMID: 20378032.	Irrelevant articles. Excluded.
482	Rege J, Bandulik S, Nanba K, Kosmann C, Blinder A, Plain A, et al. Somatic Mutations In The Zinc Transporter ZnT1 Cause Primary Aldosteronism. Journal of the Endocrine Society. 2023;7:A309. doi: 10.1210/jendso/bvad114.572.	Irrelevant articles. Excluded.
483	Rege J, Bandulik S, Nanba K, Kosmann C, Blinder AR, Plain A, et al. Somatic SLC30A1 mutations altering zinc transporter ZnT1 cause aldosterone-producing adenomas and primary aldosteronism. Nat Genet. 2023;55(10):1623-31. Epub 20230914. doi: 10.1038/s41588-023-01498-5. PubMed PMID: 37709865.	Irrelevant articles. Excluded.
484	Rege J, Nanba K, Bandulik S, Kosmann C, Blinder AR, Vats P, et al. Zinc transporter somatic gene mutations cause primary aldosteronism. 2022.	Irrelevant articles. Excluded.
485	Reithmaier GMS, Knorr KH, Arnhold S, Planer-Friedrich B, Schaller J. Enhanced silicon availability leads to increased methane production, nutrient and toxicant mobility in peatlands. SCIENTIFIC REPORTS. 2017;7. doi: 10.1038/s41598-017-09130-3. PubMed PMID: WOS:000407979900040.	Irrelevant articles. Excluded.
486	Ristriani T, Masson M, Nominé Y, Laurent C, Lefèvre JF, Weiss É, et al. HPV oncoprotein E6 is a structure-dependent DNA-binding protein that recognizes four-way junctions. Journal of Molecular Biology. 2000;296(5):1189-203. doi: 10.1006/jmbi.2000.3527.	Irrelevant articles. Excluded.
487	Ristriani T, Nominé Y, Masson M, Weiss É, Travé G. Specific recognition of four-way DNA junctions by the C-terminal zinc-binding domain of HPV oncoprotein E6. Journal of Molecular Biology. 2001;305(4):729-39. doi: 10.1006/jmbi.2000.4330.	Irrelevant articles. Excluded.
488	Roberts S, Ashmole I, Sheehan TM, Davies AH, Gallimore PH. Human papillomavirus type 1 E4 protein is a zinc-binding protein. Virology. 1994;202(2):865-74. doi: 10.1006/viro.1994.1408. PubMed PMID: 7518163.	Irrelevant articles. Excluded.
489	Rodríguez-Lomba E, Molina-López I, Vilas-Boas PT, Ruedas-Martínez A, Sánchez-Herrero A, Mateos-Mayo A, et al. Acute febrile neutrophilic dermatosis in the setting of MonoMAC syndrome. Journal of the American Academy of Dermatology. 2018;79(3):AB30. doi: 10.1016/j.jaad.2018.05.162.	Irrelevant articles. Excluded.
490	Romano G. Latest advances in gene transfer technology: A summary of the 14 th Annual Meeting of the American Society of Gene & Cell Therapy. Drugs of the Future. 2011;36(7):535-41. doi: 10.1358/dof.2011.036.07.1641630.	Irrelevant articles. Excluded.
491	Rönkkö T, Pirjola L, Ntziachristos L, Heikkilä J, Karjalainen P, Hillamo R, et al. Vehicle engines produce exhaust nanoparticles even when not fueled. Environmental Science and Technology. 2014;48(3):2043-50. doi: 10.1021/es405687m.	Irrelevant articles. Excluded.
492	Rosa JS, Kappagoda S, Hsu A, Holland S, Liu AY. West Nile virus encephalitis in GATA2 deficiency: Clinical improvement after IVIG and interferon alfa-2b therapy. Annals of Allergy, Asthma and Immunology. 2014;113(5):A67.	Irrelevant articles. Excluded.
493	Rosen T. Thinking outside the box! Totally radical innovative therapeutics: Based on the basics. Australasian Journal of Dermatology. 2016;57:18. doi: 10.1111/ajd.12584.	Irrelevant articles. Excluded.
494	Rosmaninho P, Mükusch S, Piscopo V, Teixeira V, Raposo AA, Warta R, et al. Zeb1 potentiates genome-wide gene transcription with Lef1 to promote glioblastoma cell invasion. Embo j. 2018;37(15). Epub 20180614. doi: 10.15252/embj.201797115. PubMed PMID: 29903919; PubMed Central PMCID: PMCPMC6068449.	Irrelevant articles. Excluded.
495	Roth EJ, Kurz B, Liang L, Hansen CL, Dameron CT, Winge DR, et al. Metal thiolate coordination in the E7 proteins of human papilloma virus 16 and cottontail rabbit papilloma virus as expressed in Escherichia coli. Journal of Biological Chemistry. 1992;267(23):16390-5.	Irrelevant articles. Excluded.
496	Rozas-Muñoz E, Mir-Bonafé J, Piquero-Casals J. Refractory warts successfully treated with a nitric-zinc complex solution. J Dermatol. 2019;46(7):e250-e1. Epub 20190213. doi: 10.1111/1346-8138.14795. PubMed PMID: 30758872.	Irrelevant articles. Excluded.
497	Rupert R. Warts, decubitus, goitres in cattle and hyperchlorination of water. POINT VETERINAIRE. 2006;37(268):74-+. PubMed PMID: WOS:000240607800018.	Irrelevant articles. Excluded.
498	Rutkowska U, Trzebska-Jeske I, Iwanow K. Laboratory evaluation of the nutritional value of the average daily diets in selected population groups in Poland. IV. Contents of copper, zinc and manganese. Roczniki Panstwowego Zakladu Higieny. 1985;36(2):133-9.	Irrelevant articles. Excluded.
499	Rutkowska U, Wojtasik A, Iwanow K, Kunachowicz H. Nutritive value of daily food rations reproduced in different regions of the country. IV. Copper, zinc and manganese levels. Rocz Panstw Zakl Hig. 1991;42(2):113-9. PubMed PMID: 1803437.	Irrelevant articles. Excluded.
500	Ruttkay-nedecky B, Jimenez Jimenez AM, Nejdl L, Chudobova D, Gumulec J, Masarik M, et al. Relevance of infection with human papillomavirus: The role of the p53 tumor suppressor protein and E6/E7 zinc finger proteins (Review). International Journal of Oncology. 2013;43(6):1754-62. doi: 10.3892/ijo.2013.2105.	Irrelevant articles. Excluded.
501	Sachinidis A, Fleischmann BK, Kolossov E, Wartenberg M, Sauer H, Hescheler J. Cardiac specific differentiation of mouse embryonic stem cells. Cardiovasc Res. 2003;58(2):278-91. doi: 10.1016/s0008-6363(03)00248-7. PubMed PMID: 12757863.	Irrelevant articles. Excluded.
502	Sachs DL, Voorhees JJ. Age-reversing drugs and devices in dermatology. Clinical Pharmacology and Therapeutics. 2011;89(1):34-43. doi: 10.1038/clpt.2010.259.	Irrelevant articles. Excluded.
503	Sadik F. Common dermatological diseases. Pharmindex. 1984;26(3):9-15.	Irrelevant articles. Excluded.
504	Sadik F. Foot care products. Pharmindex. 1991;33(9):9-15.	Irrelevant articles. Excluded.
505	Saha D, Paul S, Emran TB, Zahid Hosen SM, Rahim ZB. Role of chemoprevention in cancers. Pharmacologyonline. 2012;2:29-35.	Irrelevant articles. Excluded.
506	Salowe SP, Marcy AI, Cuca GC, Smith CK, Kopka IE, Hagmann WK, et al. Characterization of zinc-binding sites in human stromelysin-1: Stoichiometry of the catalytic domain and identification of a cysteine ligand in the proenzyme. Biochemistry. 1992;31(19):4535-40. doi: 10.1021/bi00134a001.	Irrelevant articles. Excluded.
507	Samman PD. Management of disorders of the nails. Clinical and Experimental Dermatology. 1982;7(2):189-94.	Irrelevant articles. Excluded.
508	Sanchez MR, Drutman SB. Current topics in infectious diseases of the skin. Expert Review of Dermatology. 2012;7(1):93-106. doi: 10.1586/edm.11.86.	Irrelevant articles. Excluded.
509	Sang QX, Birkedal-Hansen H, Van Wart HE. Proteolytic and non-proteolytic activation of human neutrophil progelatinase B. Biochim Biophys Acta. 1995;1251(2):99-108. doi: 10.1016/0167-4838(95)00086-a. PubMed PMID: 7669817.	Irrelevant articles. Excluded.
510	Sarangi AN, Rathi B. A support vector machine approach for assigning novel function to HPV proteins. Internet Journal of Infectious Diseases. 2010;7(2):8.	Irrelevant articles. Excluded.
511	Sathya B, Velpandian V, Ramani M, Pitchiah Kumar M. Primitive approach on review of Siddha herbs, herbo-mineral formulation exhibiting antiviral activity. International Journal of Pharma and Bio Sciences. 2014;5(4):P138-P47.	Irrelevant articles. Excluded.
512	Scheinfeld N, Rosenberg JD, Weinberg JM. Levamisole in dermatology: A review. American Journal of Clinical Dermatology. 2004;5(2):97-104. doi: 10.2165/00128071-200405020-00004.	Irrelevant articles. Excluded.
513	Scheinfeld NS. Warts: A guide to their removal. Consultant. 2006;46(3):333-40.	Irrelevant articles. Excluded.
514	Scheule RK, Van Wart HE, Vallee BL, Scheraga HA. Resonance Raman spectroscopy of arsanilazocarboxypeptidase A: determination of the nature of the azotyrosyl-248-zinc complex. Proc Natl Acad Sci U S A. 1977;74(8):3273-7. doi: 10.1073/pnas.74.8.3273. PubMed PMID: 20625; PubMed Central PMCID: PMCPMC431528.	Irrelevant articles. Excluded.
515	Schiller J. Virology. Papillomavirus Report. 2003;14(2):85-7. doi: 10.1179/095741903235001920.	Irrelevant articles. Excluded.
516	Schlott T, Nagel H, Laskawi R, Eiffert H, Droese M. Genetic analysis of the human oncoprotein MDM2 in benign and malignant tumors of the salivary gland. Pathobiology. 2001;69(2):67-76. doi: 10.1159/000048759. PubMed PMID: 11752900.	Irrelevant articles. Excluded.
517	Schmitt FC, Longatto-Filho A, Valent A, Vielh P. Molecular techniques in cytopathology practice. Journal of Clinical Pathology. 2008;61(3):258-67. doi: 10.1136/jcp.2006.044347.	Irrelevant articles. Excluded.
518	Schneider-Bernlohr H, Formicka-Kozlowska G, Buhler R, Von Wartburg JP, Zeppezauer M. Active-site-specific zinc-depleted and reconstituted cobalt(II) human-liver alcohol dehydrogenase. Preparation, characterization and complexation with NADH and trans-4-(N,N-dimethylamino)-cinnamaldehyde. European Journal of Biochemistry. 1988;173(2):275-80.	Irrelevant articles. Excluded.
519	Schwartz LE, Begum S, Westra WH, Bishop JA. GATA3 immunohistochemical expression in salivary gland neoplasms. Head Neck Pathol. 2013;7(4):311-5. Epub 20130420. doi: 10.1007/s12105-013-0442-3. PubMed PMID: 23604756; PubMed Central PMCID: PMCPMC3824803.	Irrelevant articles. Excluded.
520	Schwartz MA, Venkataraman S, Ghaffari MA, Libby A, Mookhtiar KA, Mallya SK, et al. Inhibition of human collagenases by sulfur-based substrate analogs. Biochem Biophys Res Commun. 1991;176(1):173-9. doi: 10.1016/0006-291x(91)90905-m. PubMed PMID: 1850255.	Irrelevant articles. Excluded.
521	Scozzafava A, Casini A, Supuran CT. Targeting cysteine residues of biomolecules: New approaches for the design of antiviral and anticancer drugs. Current Medicinal Chemistry. 2002;9(12):1167-85. doi: 10.2174/0929867023370077.	Irrelevant articles. Excluded.
522	Scozzafava A, Mastrolorenzo A, Supuran CT. Agents that target cysteine residues of biomolecules and their therapeutic potential. Expert Opinion on Therapeutic Patents. 2001;11(5):765-87. doi: 10.1517/13543776.11.5.765.	Irrelevant articles. Excluded.
523	Sen P, Ganguly P, Ganguly N. Modulation of DNA methylation by human papillomavirus E6 and E7 oncoproteins in cervical cancer. Oncology Letters. 2018;15(1):11-22. doi: 10.3892/ol.2017.7292.	Irrelevant articles. Excluded.
524	Seo SK, Kim KY, Han SA, Yoon JS, Shin SY, Sohn SK, et al. First korean case of emberger syndrome (Primary lymphedema with myelodysplasia) with a novel GATA2 gene mutation. Korean Journal of Internal Medicine. 2016;31(1):188-90. doi: 10.3904/kjim.2016.31.1.188.	Irrelevant articles. Excluded.
525	Setlur J. Cosmetic and reconstructive medical tattooing. Current Opinion in Otolaryngology and Head and Neck Surgery. 2007;15(4):253-7. doi: 10.1097/MOO.0b013e32825b073d.	Irrelevant articles. Excluded.
526	Seyhan M, Erdem T, Selimoĝlu MA, Ertekin V. Dermatological signs in Wilson's disease. Pediatrics International. 2009;51(3):395-8. doi: 10.1111/j.1442-200X.2008.02766.x.	Irrelevant articles. Excluded.
527	Shahi S, Deshpande S. Iontophoresis: An approach to drug delivery enhancement. International Journal of Pharmaceutical Sciences and Research. 2017;8(10):4056-68. doi: 10.13040/IJPSR.0975-8232.8(10).4056-68.	Irrelevant articles. Excluded.
528	Shaik MR, Kuniyil M, Khan M, Ahmad N, Al-Warthan A, Siddiqui MR, et al. Modified Polyacrylic Acid-Zinc Composites: Synthesis, Characterization and Biological Activity. Molecules. 2016;21(3):292. Epub 20160229. doi: 10.3390/molecules21030292. PubMed PMID: 26938511; PubMed Central PMCID: PMCPMC6273445.	Irrelevant articles. Excluded.
529	Sharma S, Barman KD, Sarkar R, Manjhi M, Garg VK. Efficacy of oral zinc therapy in epidermodysplasia verruciformis with squamous cell carcinoma. Indian Dermatol Online J. 2014;5(1):55-8. doi: 10.4103/2229-5178.126034. PubMed PMID: 24616858; PubMed Central PMCID: PMCPMC3937490.	Irrelevant articles. Excluded.
530	Sharquie IK. BCG is a good immunotherapeutic agent for viral and autoimmune diseases: Is it a new weapon against coronavirus (COVID-19)? Electronic Journal of General Medicine. 2020;17(6). doi: 10.29333/ejgm/7892.	Irrelevant articles. Excluded.
531	Sharquie KE, Al-Meshhadani SA, Al-Nuaimy AA. Invasive squamous cell carcinoma of the eyes in patients with epidermodysplasia verruciformis. Saudi Medical Journal. 2007;28(5):787-90.	Irrelevant articles. Excluded.
532	Sharquie KE, Noaimi AA. Basal cell carcinoma: Topical therapy versus surgical treatment. Journal of the Saudi Society of Dermatology and Dermatologic Surgery. 2012;16(2):41-51. doi: 10.1016/j.jssdds.2012.06.002.	Irrelevant articles. Excluded.
533	Sharquie KE, Noaimi AA, Al-Salih MM. Topical therapy of acne vulgaris using 2% tea lotion in comparison with 5% zinc sulphate solution. SAUDI MEDICAL JOURNAL. 2008;29(12):1757-61. PubMed PMID: WOS:000262756400013.	Irrelevant articles. Excluded.
534	Shen-Gunther J, Wang CM, Poage GM, Lin CL, Perez L, Banks NA, et al. Molecular Pap smear: HPV genotype and DNA methylation of ADCY8, CDH8, and ZNF582 as an integrated biomarker for high-grade cervical cytology. Clinical Epigenetics. 2016;8(1). doi: 10.1186/s13148-016-0263-9.	Irrelevant articles. Excluded.
535	Sheng X, Zhaohui Z, Zhihui W. Potentially toxic elements have adverse effects on moss communities in the manganese mines of Southern China. Environmental Pollution. 2022;305. doi: 10.1016/j.envpol.2022.119255.	Irrelevant articles. Excluded.
536	Sherman L, Itzhaki H, Jackman A, Chen JJ, Koval D, Schlegel R. Inhibition of serum- and calcium-induced terminal differentiation of human keratinocytes by HPV 16 E6: Study of the association with p53 degradation, inhibition of p53 transactivation, and binding to E6BP. Virology. 2002;292(2):309-20. doi: 10.1006/viro.2001.1263.	Irrelevant articles. Excluded.
537	Shi W, Bu P, Liu J, Polack A, Fisher S, Qiao L. Human papillomavirus type 16 E7 DNA vaccine: Mutation in the open reading frame of E7 enhances specific cytotoxic T-lymphocyte induction and antitumor activity. Journal of Virology. 1999;73(9):7877-81. doi: 10.1128/jvi.73.9.7877-7881.1999.	Irrelevant articles. Excluded.
538	Shields W. Multipurpose Prevention Technologies (MPTs) available now and on the horizon. European Journal of Contraception and Reproductive Health Care. 2013;18:S52-S3. doi: 10.3109/13625187.2013.793035.	Irrelevant articles. Excluded.
539	Shiga T, Shirasawa H, Shimizu K, Dezawa M, Masuda Y, Simizu B. Normal human fibroblasts immortalized by introduction of human papillomavirus type 16 (HPV-16) E6-E7 genes. Microbiology and Immunology. 1997;41(4):313-9. doi: 10.1111/j.1348-0421.1997.tb01207.x.	Irrelevant articles. Excluded.
540	Shimada T, Moriuchi R, Mori T, Yamada K, Ishimaru T, Katamine S. Identification of NADH dehydrogenase 1 α subcomplex 5 capable to transform murine fibroblasts and overexpressed in human cervical carcinoma cell lines. Biochemical and Biophysical Research Communications. 2006;339(3):852-7. doi: 10.1016/j.bbrc.2005.11.086.	Irrelevant articles. Excluded.
541	Shin JO, Son JH, Lee J, Kim HS, Ko HC, Kim BS, et al. Nonavalent human papilloma virus vaccine for the treatment of multiple recalcitrant warts: An open-label study. Journal of the American Academy of Dermatology. 2022;86(4):940-1. doi: 10.1016/j.jaad.2021.03.074.	Irrelevant articles. Excluded.
542	Shrestha P, Takagi H, Takai Y, Suzuki K, Mori M. Immunoreactive metallothionein in salivary gland neoplasms. ACTA HISTOCHEMICA ET CYTOCHEMICA. 1996;29(1):7-16. doi: 10.1267/ahc.29.7. PubMed PMID: WOS:A1996UX21800002.	Irrelevant articles. Excluded.
543	Simpson RC, Murphy R. Paediatric vulvar disease. Best Practice and Research: Clinical Obstetrics and Gynaecology. 2014;28(7):1028-41. doi: 10.1016/j.bpobgyn.2014.07.004.	Irrelevant articles. Excluded.
544	Sippula O, Hokkinen J, Puustinen H, Yli-Pirilä P, Jokiniemi J. Particle Emissions from Small Wood-fired District Heating Units. ENERGY & FUELS. 2009;23(5-6):2974-82. doi: 10.1021/ef900098v. PubMed PMID: WOS:000267416600084.	Irrelevant articles. Excluded.
545	Sivasankari M, Subramania Adityan M. Oral isotretinoin as first-line systemic therapy in a case of extensive genital warts. Indian Journal of Sexually Transmitted Diseases and AIDS. 2022;43(1):70-2. doi: 10.4103/ijstd.ijstd_121_20.	Irrelevant articles. Excluded.
546	Skibniewska KA, Dymkowska-Malesa M, Siwik P, Kot A, Jabłońska E. Nutritive value of Olsztyn University students diet. Przegl Lek. 2007;64 Suppl 4:15-8. PubMed PMID: 18543423.	Irrelevant articles. Excluded.
547	Skripkin IK, Vinokurov IN. Treatment of hypertrophic warts with Gordeev-2 paste and solution. Sovetskaia meditsina. 1968;31(4):127-8.	Irrelevant articles. Excluded.
548	Śliwowska I, Kopczyński Z. Matrix metalloproteinases - Biochemical characteristics and clinical value determination in breast cancer patients. Wspolczesna Onkologia. 2005;9(8):327-35.	Irrelevant articles. Excluded.
549	Smal C, Alonso LG, Wetzler DE, Heer A, de Prat Gay G. Ordered self-assembly mechanism of a spherical oncoprotein oligomer triggered by zinc removal and stabilized by an intrinsically disordered domain. PLoS ONE. 2012;7(5). doi: 10.1371/journal.pone.0036457.	Irrelevant articles. Excluded.
550	Smith-Vaughan HC, Cheng AC, Tabrizi SN, Wurzel DF, Beissbarth J, Leach AJ, et al. Absence of human papillomavirus in nasopharyngeal swabs from infants in a population at high risk of human papillomavirus infection. Pediatric Investigation. 2021;5(2):136-9. doi: 10.1002/ped4.12262.	Irrelevant articles. Excluded.
551	Sobotta L, Skupin-Mrugalska P, Mielcarek J, Goslinski T, Balzarini J. Photosensitizers mediated photodynamic inactivation against virus particles. Mini-Reviews in Medicinal Chemistry. 2015;15(6):503-21. doi: 10.2174/1389557515666150415151505.	Irrelevant articles. Excluded.
552	Soler D, Nomizu T, Brown WE, Chen M, Ye QZ, Van Wart HE, et al. Zinc content of promatrilysin, matrilysin and the stromelysin catalytic domain. Biochem Biophys Res Commun. 1994;201(2):917-23. doi: 10.1006/bbrc.1994.1789. PubMed PMID: 8003031.	Irrelevant articles. Excluded.
553	Sotiriadis DK. Hair and nail disorders of childhood. Expert Review of Dermatology. 2008;3(6):677-90. doi: 10.1586/17469872.3.6.677.	Irrelevant articles. Excluded.
554	Sowa P, Kasperczyk S, Dadok A, Misiołek M, Adamczyk-Sowa M. Low-intensity whole-body oxidative stress in patients with parotid gland tumors. Otolaryngologia Polska. 2023;77(1):19-25. doi: 10.5604/01.3001.0016.1214.	Irrelevant articles. Excluded.
555	Springman EB, Angleton EL, Birkedal-Hansen H, Van Wart HE. Multiple modes of activation of latent human fibroblast collagenase: evidence for the role of a Cys73 active-site zinc complex in latency and a "cysteine switch" mechanism for activation. Proc Natl Acad Sci U S A. 1990;87(1):364-8. doi: 10.1073/pnas.87.1.364. PubMed PMID: 2153297; PubMed Central PMCID: PMCPMC53264.	Irrelevant articles. Excluded.
556	Springman EB, Nagase H, Birkedal-Hansen H, Van Wart HE. Zinc content and function in human fibroblast collagenase. Biochemistry. 1995;34(48):15713-20. doi: 10.1021/bi00048a016. PubMed PMID: 7495802.	Irrelevant articles. Excluded.
557	Stenman G. Fusion oncogenes and tumor type specificity - insights from salivary gland tumors. SEMINARS IN CANCER BIOLOGY. 2005;15(3):224-35. doi: 10.1016/j.semcancer.2005.01.002. PubMed PMID: WOS:000228782600008.	Irrelevant articles. Excluded.
558	Stockfleth E. Actinic keratoses. 2009. p. 227-39.	Irrelevant articles. Excluded.
559	Stone D, Niyonzima N, Jerome KR. Genome editing and the next generation of antiviral therapy. Human Genetics. 2016;135(9):1071-82. doi: 10.1007/s00439-016-1686-2.	Irrelevant articles. Excluded.
560	Stöppler H, Stöppler MC, Adduci A, Koval D, Schlegel R. The serine protease inhibitors TLCK and TPCK react with the RB-binding core of HPV-18 E7 protein and abolish its RB-binding capability. Virology. 1996;217(2):542-53. doi: 10.1006/viro.1996.0149.	Irrelevant articles. Excluded.
561	Strom MA, Lio PA. Alternative Medicine in Pediatric Dermatology: What Is the Evidence? Current Dermatology Reports. 2014;3(4):165-70. doi: 10.1007/s13671-014-0086-x.	Irrelevant articles. Excluded.
562	Su Y, Tang Y, Zhang T, Xu Y, Zhang Y, Shen Y, et al. Methylated ZNF582 as a triage marker for occult cervical cancer and advanced cervical intraepithelial neoplasia. Future Oncology. 2022;18(23):2583-92. doi: 10.2217/fon-2021-1625.	Irrelevant articles. Excluded.
563	Suliga M, Wartacz R. THE INFLUENCE OF THE ANGLE OF WORKING PART OF DIE ON THE ZINC COATING THICKNESS AND MECHANICAL PROPERTIES OF MEDIUM CARBON STEEL WIRES. ARCHIVES OF METALLURGY AND MATERIALS. 2019;64(4):1295-9. doi: 10.24425/amm.2019.130093. PubMed PMID: WOS:000502801800012.	Irrelevant articles. Excluded.
564	Suliga M, Wartacz R, Hawryluk M. The Multi-Stage Drawing Process of Zinc-Coated Medium-Carbon Steel Wires in Conventional and Hydrodynamic Dies. Materials (Basel). 2020;13(21). Epub 20201030. doi: 10.3390/ma13214871. PubMed PMID: 33143079; PubMed Central PMCID: PMCPMC7663788.	Irrelevant articles. Excluded.
565	Suliga M, Wartacz R, Hawryluk M. Evolution of zinc coatings during drawing process of steel wires. ARCHIVES OF CIVIL AND MECHANICAL ENGINEERING. 2023;23(2). doi: 10.1007/s43452-023-00669-9. PubMed PMID: WOS:000972337800002.	Irrelevant articles. Excluded.
566	Suliga M, Wartacz R, Hawryluk M. Influence of the drawing process on corrosion behaviour of hot-dip galvanised wires. MATERIALS SCIENCE AND TECHNOLOGY. 2023;39(2):158-67. doi: 10.1080/02670836.2022.2105498. PubMed PMID: WOS:000835231700001.	Irrelevant articles. Excluded.
567	Suliga M, Wartacz R, Hawryluk M, Kostrzewa J. The Effect of Drawing in Conventional and Hydrodynamic Dies on Structure and Corrosion Resistance of Hot-Dip Galvanized Zinc Coatings on Medium-Carbon Steel Wire. Materials (Basel). 2022;15(19). Epub 20220928. doi: 10.3390/ma15196728. PubMed PMID: 36234070; PubMed Central PMCID: PMCPMC9570963.	Irrelevant articles. Excluded.
568	Suliga M, Wartacz R, Kania H. RESEARCH OF ZINC COATINGS IN THIN MEDIUM CARBON STEEL WIRES. ARCHIVES OF METALLURGY AND MATERIALS. 2019;64(1):413-20. doi: 10.24425/amm.2019.126267. PubMed PMID: WOS:000461713400058.	Irrelevant articles. Excluded.
569	Suliga M, Wartacz R, Kostrzewa J, Hawryluk M. Assessment of the Possibility of Reducing Energy Consumption and Environmental Pollution in the Steel Wire Manufacturing Process. Materials (Basel). 2023;16(5). Epub 20230226. doi: 10.3390/ma16051940. PubMed PMID: 36903054; PubMed Central PMCID: PMCPMC10004244.	Irrelevant articles. Excluded.
570	Suliga M, Wartacz R, Michalczyk J. High speed multi-stage drawing process of hot-dip galvanised steel wires. INTERNATIONAL JOURNAL OF ADVANCED MANUFACTURING TECHNOLOGY. 2022;120(11-12):7639-55. doi: 10.1007/s00170-022-09277-y. PubMed PMID: WOS:000789754900002.	Irrelevant articles. Excluded.
571	Sung CK, Yim H. The tumor suppressor protein p150Sal2 in carcinogenesis. Tumor Biology. 2015;36(2):489-94. doi: 10.1007/s13277-014-3019-1.	Irrelevant articles. Excluded.
572	Susetiati DA, Satria B. Vulvovaginal varicosities on pregnant woman in conjunction with condyloma acuminata. Asian Journal of Microbiology, Biotechnology and Environmental Sciences. 2020;22(2):303-8.	Irrelevant articles. Excluded.
573	Svoboda SA, Rush PS, Sharghi KG, Rady PL, Tyring SK, Eikenberg JD. A case report of disseminated verrucosis secondary to ustekinumab in a patient with Crohn’s disease. SAGE Open Medical Case Reports. 2021;9. doi: 10.1177/2050313X211003056.	Irrelevant articles. Excluded.
574	Swanson A, Canty K. Common Pediatric Skin Conditions with Protracted Courses. A Therapeutic Update. Dermatologic Clinics. 2013;31(2):239-49. doi: 10.1016/j.det.2012.12.003.	Irrelevant articles. Excluded.
575	Szyrwiel L, Pap JS, Malinka W, Szewczuk Z, Kotynia A, Brasun J. Interactions of anti-Parkinson drug benserazide with Zn(II), Cu(II), Fe(II) ions. Journal of Pharmaceutical and Biomedical Analysis. 2013;76:36-43. doi: 10.1016/j.jpba.2012.11.032.	Irrelevant articles. Excluded.
576	Tamer F, Yuksel ME, Karabag Y. Pre-treatment vitamin B12, folate, ferritin, and vitamin D serum levels in patients with warts: a retrospective study. Croat Med J. 2020;61(1):28-32. doi: 10.3325/cmj.2020.61.28. PubMed PMID: 32118375; PubMed Central PMCID: PMCPMC7063548.	Irrelevant articles. Excluded.
577	Tang YJ, Khalaf AT, Liu XM, Xu CX, Zhao W, Cheng S, et al. Zinc finger A20 and NF-κB correlate with high-risk human papillomavirus of squamous cell carcinoma patients. Tumor Biology. 2014;35(12):11855-60. doi: 10.1007/s13277-014-2416-9.	Irrelevant articles. Excluded.
578	Tavakoli A, Ataei-Pirkooh A, Sadeghi GMM, Bokharaei-Salim F, Sahrapour P, Kiani SJ, et al. Polyethylene glycol-coated zinc oxide nanoparticle: an efficient nanoweapon to fight against herpes simplex virus type 1. NANOMEDICINE. 2018;13(21):2675-90. doi: 10.2217/nnm-2018-0089. PubMed PMID: WOS:000452396700002.	Irrelevant articles. Excluded.
579	Tbakhi A, Totos G, Hauser-Kronberger C, Pettay J, Baunoch D, Hacker GW, et al. Fixation conditions for DNA and RNA in situ hybridization: A reassessment of molecular morphology dogma. American Journal of Pathology. 1998;152(1):35-41.	Irrelevant articles. Excluded.
580	Thomson SW, Heimburger DC, Cornwell PE, Turner ME, Sauberlich HE, Fox LM, et al. Effect of total plasma homocysteine on cervical dysplasia risk. Nutrition and Cancer. 2000;37(2):128-33. doi: 10.1207/S15327914NC372_2.	Irrelevant articles. Excluded.
581	Tohill BC, Heilig CM, Klein RS, Rompalo A, Cu-Uvin S, Piwoz EG, et al. Nutritional biomarkers associated with gynecological conditions among US women with or at risk of HIV infection. American Journal of Clinical Nutrition. 2007;85(5):1327-34. doi: 10.1093/ajcn/85.5.1327.	Irrelevant articles. Excluded.
582	Tomaz AC, Gonçalves MTV, Wartha CA, Papini NF, de Barros AF, Barbosa MHP. Genetic and silicon-induced resistance of sugarcane to <i>Diatraea saccharalis</i> (Lepidoptera: Crambidae) and silicon effect on nutrient accumulation. PHYTOPARASITICA. 2022;50(2):443-52. doi: 10.1007/s12600-021-00960-6. PubMed PMID: WOS:000705707500001.	Irrelevant articles. Excluded.
583	Tribó MJ, Aladren S, Garre A, Granger C. A novel Nitrizinc Complex(®) solution for topical treatment of seborrhoeic keratosis: an interventional clinical study. Eur J Dermatol. 2019;29(2):203-8. doi: 10.1684/ejd.2019.3525. PubMed PMID: 31106762.	Irrelevant articles. Excluded.
584	Tripathi N, Keshari S, Shahi P, Maurya P, Bhattacharjee A, Gupta K, et al. Human papillomavirus elevated genetic biomarker signature by statistical algorithm. Journal of Cellular Physiology. 2020;235(12):9922-32. doi: 10.1002/jcp.29807.	Irrelevant articles. Excluded.
585	Truong K, Joseph J, Manago B, Wain T. Destructive therapies for cutaneous warts <i>A review of the evidence</i>. AUSTRALIAN JOURNAL OF GENERAL PRACTICE. 2019;51(10):799-803. PubMed PMID: WOS:000889149200013.	Irrelevant articles. Excluded.
586	Trzebska-Jeske I, Rutkowska U. Nutritive value of the daily diet of adolescents living in boarding schools. Copper, zinc and manganese content. Rocz Panstw Zakl Hig. 1982;33(4):255-60. PubMed PMID: 7170589.	Irrelevant articles. Excluded.
587	Trzebska-Jeske I, Rutkowska U, Zielińska Z. Theoretical evaluation of the nutritive value of daily diets in boarding schools in the light of the results of laboratory analysis. III. Copper, zinc, manganese. Rocz Panstw Zakl Hig. 1983;34(2):121-6. PubMed PMID: 6622943.	Irrelevant articles. Excluded.
588	Tunnessen Jr WW. Cutaneous infections. Pediatric Clinics of North America. 1983;30(3):515-32. doi: 10.1016/S0031-3955(16)34400-5.	Irrelevant articles. Excluded.
589	Turner T. Treatment of pruritis ani. Current Therapeutics. 1977;18(12):57-9.	Irrelevant articles. Excluded.
590	Tyagi M, Singal A. Nail cosmetics: What a dermatologist should know! Indian Journal of Dermatology, Venereology and Leprology. 2024;90(2):178-85. doi: 10.25259/IJDVL_77_2023.	Irrelevant articles. Excluded.
591	Uchimiya M, Klasson KT, Wartelle LH, Lima IM. Influence of soil properties on heavy metal sequestration by biochar amendment: 2. Copper desorption isotherms. Chemosphere. 2011;82(10):1438-47. Epub 20101228. doi: 10.1016/j.chemosphere.2010.11.078. PubMed PMID: 21190718.	Irrelevant articles. Excluded.
592	Ullman CG, Haris PI, Galloway DA, Emery VC, Perkins SJ. Predicted α-helix/β-sheet secondary structures for the zinc-binding motifs of human papillomavirus E7 and E6 proteins by consensus prediction averaging and spectroscopic studies of E7. Biochemical Journal. 1996;319(1):229-39. doi: 10.1042/bj3190229.	Irrelevant articles. Excluded.
593	Ulschmid CM, Patel J, Pan AY, Liegl M, Holland KE. Intralesional measles, mumps, and rubella vaccine after failure of intralesional Candida antigen for the treatment of recalcitrant pediatric warts. Pediatric Dermatology. 2023;40(6):1057-9. doi: 10.1111/pde.15415.	Irrelevant articles. Excluded.
594	Umar A, Ibrahim AA, Kumar R, Almas T, Al-Assiri MS, Baskoutas S. Nitroaniline chemi-sensor based on bitter gourd shaped ytterbium oxide (Yb<sub>2</sub>O<sub>3</sub>) doped zinc oxide (ZnO) nanostructures. CERAMICS INTERNATIONAL. 2019;45(11):13825-31. doi: 10.1016/j.ceramint.2019.04.079. PubMed PMID: WOS:000471086200027.	Irrelevant articles. Excluded.
595	Ungermann D, Rademacher D, Oechsner M, Simonsen F, Friedrich S, Lebelt P. Hot-dip galvanizing in bridge construction - Part 1: Using hot-dip galvanized mild steel for cyclic loaded structures. STAHLBAU. 2015;84(1):2-9. doi: 10.1002/stab.201510225. PubMed PMID: WOS:000346983800002.	Irrelevant articles. Excluded.
596	Valentine AM, Ishmael FT, Shier VK, Benkovic SJ. A zinc ribbon protein in DNA replication: primer synthesis and macromolecular interactions by the bacteriophage T4 primase. Biochemistry. 2001;40(50):15074-85. doi: 10.1021/bi0108554. PubMed PMID: 11735390.	Irrelevant articles. Excluded.
597	Valins W, Amini S, Berman B. The expression of toll-like receptors in dermatological diseases and the therapeutic effect of current and newer topical toll-like receptor modulators. Journal of Clinical and Aesthetic Dermatology. 2010;3(9):20-9.	Irrelevant articles. Excluded.
598	Van Seters M, Van Beurden M, Ten Kate FJW, Beckmann I, Ewing PC, Eijkemans MJC, et al. Treatment of vulvar intraepithelial neoplasia with topical imiquimod. New England Journal of Medicine. 2008;358(14):1465-73. doi: 10.1056/NEJMoa072685. PubMed Central PMCID: PMC3M.	Irrelevant articles. Excluded.
599	Van Wart HE, Birkedal-Hansen H. The cysteine switch: a principle of regulation of metalloproteinase activity with potential applicability to the entire matrix metalloproteinase gene family. Proc Natl Acad Sci U S A. 1990;87(14):5578-82. doi: 10.1073/pnas.87.14.5578. PubMed PMID: 2164689; PubMed Central PMCID: PMCPMC54368.	Irrelevant articles. Excluded.
600	Van Wart HE, Lin SH. Metal binding stoichiometry and mechanism of metal ion modulation of the activity of porcine kidney leucine aminopeptidase. Biochemistry. 1981;20(20):5682-9. doi: 10.1021/bi00523a007. PubMed PMID: 7295698.	Irrelevant articles. Excluded.
601	Van Wart HE, Vallee BL. Exchange inert Co (III)-carboxypeptidase A: a catalytically inactive metallocarboxypeptidase. Biochem Biophys Res Commun. 1977;75(3):732-8. doi: 10.1016/0006-291x(77)91533-9. PubMed PMID: 193501.	Irrelevant articles. Excluded.
602	van Wart HE, Vallee BL. Enzymatically inactive, exchange-inert Co(III)-carboxypeptidase A: role of inner sphere coordination in peptide and ester catalysis. Biochemistry. 1978;17(16):3385-94. doi: 10.1021/bi00609a032. PubMed PMID: 210789.	Irrelevant articles. Excluded.
603	Varmeh-Ziaie S, Okan I, Wang Y, Magnusson KP, Warthoe P, Strauss M, et al. Wig-1, a new p53-induced gene encoding a zinc finger protein. Oncogene. 1997;15(22):2699-704. doi: 10.1038/sj.onc.1201454. PubMed PMID: 9400996.	Irrelevant articles. Excluded.
604	Vehapoglu A. Is molluscum contagiosum related to zinc deficiency in children? Effectiveness of oral zinc sulfate therapy in lesion regression. NUTRITION. 2021;91-92. doi: 10.1016/j.nut.2021.111418. PubMed PMID: WOS:000701986200033.	Irrelevant articles. Excluded.
605	Villarreal R, Tabatabaian F. FINGER OF FURY: ENTER THE POLYMERASE. Annals of Allergy, Asthma and Immunology. 2019;123(5):S105. doi: 10.1016/j.anai.2019.08.207.	Irrelevant articles. Excluded.
606	Villegas G, Calenda G, Zhang S, Mizenina O, Kleinbeck K, Cooney ML, et al. In vitro exposure to PC-1005 and cervicovaginal lavage fluid from women vaginally administered PC-1005 inhibits HIV-1 and HSV-2 infection in human cervical mucosa. Antimicrobial Agents and Chemotherapy. 2016;60(9):5459-66. doi: 10.1128/AAC.00392-16.	Irrelevant articles. Excluded.
607	Wallace NA, Galloway DA. Novel Functions of the Human Papillomavirus E6 Oncoproteins. Annual Review of Virology. 2015;2:403-23. doi: 10.1146/annurev-virology-100114-055021.	Irrelevant articles. Excluded.
608	Wang A, Zhou D, Krawczyk E, Li T, Simic V, Lu J, et al. Overexpression of the telomerase holoenzyme induces EMT and tumorigenesis of HPV-immortalized keratinocytes. Journal of Medical Virology. 2023;95(4). doi: 10.1002/jmv.28681.	Irrelevant articles. Excluded.
609	Wang JP, Shea K. PERIANAL PSEUDOVERRUCOUS PAPULES and NODULES PRESENTING AS SUSPECTED CHILD ABUSE. Journal of Investigative Medicine. 2021;70:311-2. doi: 10.1136/jim-2022-WRMC.405.	Irrelevant articles. Excluded.
610	Wang LH, Baker NE. Spatial regulation of expanded transcription in the Drosophila wing imaginal disc. PLoS One. 2018;13(7):e0201317. Epub 20180731. doi: 10.1371/journal.pone.0201317. PubMed PMID: 30063727; PubMed Central PMCID: PMCPMC6067730.	Irrelevant articles. Excluded.
611	Wang Z, Wang W, Yang A, Zhao W, Yang J, Wang Z, et al. Lower dietary mineral intake is significantly associated with cervical cancer risk in a population-based cross-sectional study. Journal of Cancer. 2020;12(1):111-23. doi: 10.7150/jca.39806.	Irrelevant articles. Excluded.
612	Wartenberg F. Food science: Fruit - Part 1: Advocado can be consumed in more ways than only as guacamole. Deutsche Apotheker Zeitung. 2008;148(5):73-4.	Irrelevant articles. Excluded.
613	Wartenberg M, Wirtz N, Grob A, Niedermeier W, Hescheler J, Peters SC, et al. Direct current electrical fields induce apoptosis in oral mucosa cancer cells by NADPH oxidase-derived reactive oxygen species. Bioelectromagnetics. 2008;29(1):47-54. doi: 10.1002/bem.20361.	Irrelevant articles. Excluded.
614	Wartewig S, Neubert RHH. Pharmaceutical applications of Mid-IR and Raman spectroscopy. Advanced Drug Delivery Reviews. 2005;57(8):1144-70. doi: 10.1016/j.addr.2005.01.022.	Irrelevant articles. Excluded.
615	Warth JA, Prasad AS, Zwas F, Frank RN. Abnormal dark adaptation in sickle cell anemia. J Lab Clin Med. 1981;98(2):189-94. PubMed PMID: 7252330.	Irrelevant articles. Excluded.
616	Warthen CR, Hammes BS, Carrano CJ, Crans DC. Methylation of neutral pseudotetrahedral zinc thiolate complexes: model reactions for alkyl group transfer to sulfur by zinc-containing enzymes. J Biol Inorg Chem. 2001;6(1):82-90. doi: 10.1007/s007750000171. PubMed PMID: 11191225.	Irrelevant articles. Excluded.
617	Warthon-Medina M, Dillon S, Hall Moran V, Stammers AL, Qualter P, Nissensohn M, et al. The relationship between zinc intake and indices of cognitive function: A systematic review and meta-analyses. Proceedings of the Nutrition Society. 2013;72:E210. doi: 10.1017/S0029665113002358.	Irrelevant articles. Excluded.
618	Warthon-Medina M, Dullemeijer C, Skinner AL, Moran VH, Dykes FC, Collings R, et al. Zinc intake and plasma/serum zinc concentration: A systematic review and meta-analysis of randomized controlled trials. Journal of Trace Elements in Medicine and Biology. 2011;26:36.	Irrelevant articles. Excluded.
619	Warthon-Medina M, Moran VH, Stammers AL, Dillon S, Qualter P, Nissensohn M, et al. Zinc intake, status and indices of cognitive function in adults and children: a systematic review and meta-analysis. Eur J Clin Nutr. 2015;69(6):649-61. Epub 20150429. doi: 10.1038/ejcn.2015.60. PubMed PMID: 25920424.	Irrelevant articles. Excluded.
620	Warthon-Medina M, Qualter P, Zavaleta N, Dillon S, Lazarte F, Lowe NM. The Long Term Impact of Micronutrient Supplementation during Infancy on Cognition and Executive Function Performance in Pre-School Children. Nutrients. 2015;7(8):6606-27. Epub 20150807. doi: 10.3390/nu7085302. PubMed PMID: 26262642; PubMed Central PMCID: PMCPMC4555141.	Irrelevant articles. Excluded.
621	Wartz IE, O'Rourke KM, Zhou H, Eby M, Aravind L, Seshagiri S, et al. De-ubiquitination and ubiquitin ligase domains of A20 downregulate NF-κB signalling. Nature. 2004;430(7000):694-9. doi: 10.1038/nature02794.	Irrelevant articles. Excluded.
622	Watanabe S, Sato H, Furuno A, Yoshiike K. Changing the spacing between metal-binding motifs decreases stability and transforming activity of the human papillomavirus type 18 E7 oncoprotein. Virology. 1992;190(2):872-5. doi: 10.1016/0042-6822(92)90928-I.	Irrelevant articles. Excluded.
623	Wehr C, Goldacker S, Schlesier M, Melkaoui K, Peter HH, Schwarz K, et al. The manifold faces of GATA 2 deficiency - A case report. Onkologie. 2012;35:150. doi: 10.1159/000258182.	Irrelevant articles. Excluded.
624	Wen Y, Liang H, Zhang H. Clinical utility of HPV typing and quantification combined with PAX1/ZNF582 methylation detection in accurate cervical cancer screening. CytoJournal. 2023;20(1). doi: 10.25259/Cytojournal_46_2022.	Irrelevant articles. Excluded.
625	White MK, Hu W, Khalili K. Gene Editing Approaches against Viral Infections and Strategy to Prevent Occurrence of Viral Escape. PLoS Pathogens. 2016;12(12). doi: 10.1371/journal.ppat.1005953.	Irrelevant articles. Excluded.
626	Wideroff L, Potischman N, Glass AG, Greer CE, Manos MM, Scott DR, et al. A nested case-control study of dietary factors and the risk of incident cytological abnormalities of the cervix. Nutrition and Cancer. 1998;30(2):130-6. doi: 10.1080/01635589809514652.	Irrelevant articles. Excluded.
627	Wiesenthal A, Hunter L, Wang S, Wickliffe J, Wilkerson M. Nanoparticles: Small and mighty. International Journal of Dermatology. 2011;50(3):247-54. doi: 10.1111/j.1365-4632.2010.04815.x.	Irrelevant articles. Excluded.
628	Wiraguna AAGP, Andriani PI, Adiguna MS. Comparison of Plasma Zinc Levels Among HIV+ and HIV- Subjects Infected with Condyloma Acuminata. Asian Pacific journal of cancer prevention : APJCP. 2019;20(3):943-9. doi: 10.31557/apjcp.2019.20.3.943.	Irrelevant articles. Excluded.
629	Wollina U, Hansel G, Koch A, Schönlebe J, Haroske G, Herz R, et al. Dresden dermatology demonstration 2009 meeting of the Saxonian Society of dermatology, March 7, 2009. Aktuelle Dermatologie. 2009;35(10):403-10. doi: 10.1055/s-0029-1214710.	Irrelevant articles. Excluded.
630	Wu J, Simonette R, Nguyen H, Rady P, Tyring S. Human polyomavirus 6 in cutaneous pathogenesis: Implications for BRAF inhibitor-induced squamous cell carcinomas. Journal of the American Academy of Dermatology. 2017;76(6):AB159. doi: 10.1016/j.jaad.2017.04.618.	Irrelevant articles. Excluded.
631	Wu SC, Münger K. Role and clinical utility of cancer/testis antigens in head and neck squamous cell carcinoma. Cancers. 2021;13(22). doi: 10.3390/cancers13225690.	Irrelevant articles. Excluded.
632	Xiao M, Zhao J, Wang Q, Liu J, Ma L. Recent Advances of Degradation Technologies Based on PROTAC Mechanism. Biomolecules. 2022;12(9). doi: 10.3390/biom12091257. PubMed Central PMCID: PMCAccutar	Irrelevant articles. Excluded.
633	Xynos FP, Klos DJ, Hamilton PD, Schuette V, Huygens P, Fernandez-Pol JA. Expression of metallopanstimulin in condylomata acuminata of the female anogenital region induced by papilloma virus. Anticancer Research. 1994;14(3 A):773-86.	Irrelevant articles. Excluded.
634	Yadav K, Kumar Sahu K, Sucheta, Yadav R, Raza W, Minz S, et al. A complex molecular landscape to drug delivery concept for achieving precise therapy in psoriasis. Medicine in Drug Discovery. 2024;22. doi: 10.1016/j.medidd.2024.100183.	Irrelevant articles. Excluded.
635	Yang S, Wen C, Liu B, Cai Y, Xue S, Bartholomew ES, et al. A CsTu-TS1 regulatory module promotes fruit tubercule formation in cucumber. Plant Biotechnol J. 2019;17(1):289-301. Epub 20180722. doi: 10.1111/pbi.12977. PubMed PMID: 29905035; PubMed Central PMCID: PMCPMC6330641.	Irrelevant articles. Excluded.
636	Yang X, Zhang W, He H, Nie J, Bie B, Zhao J, et al. Tuberculate fruit gene Tu encodes a C2 H2 zinc finger protein that is required for the warty fruit phenotype in cucumber (Cucumis sativus L.). Plant J. 2014;78(6):1034-46. Epub 20140602. doi: 10.1111/tpj.12531. PubMed PMID: 24708549.	Irrelevant articles. Excluded.
637	Yin S, Zhao L, Liu J, Sun Y, Li B, Wang L, et al. Pan-genome Analysis of WOX Gene Family and Function Exploration of CsWOX9 in Cucumber. Int J Mol Sci. 2023;24(24). Epub 20231217. doi: 10.3390/ijms242417568. PubMed PMID: 38139397; PubMed Central PMCID: PMCPMC10743939.	Irrelevant articles. Excluded.
638	Zabel M. Dermatoses of the anal and perianal region - Clinical and therapeutic indications. Phlebologie und Proktologie. 1990;19(3):127-32.	Irrelevant articles. Excluded.
639	Zanella L, Casadio F, Gray KA, Warta R, Ma Q, Gaillard JF. The darkening of zinc yellow: XANES speciation of chromium in artist's paints after light and chemical exposures. JOURNAL OF ANALYTICAL ATOMIC SPECTROMETRY. 2011;26(5):1090-7. doi: 10.1039/c0ja00151a. PubMed PMID: WOS:000289731900026.	Irrelevant articles. Excluded.
640	Zehbe I, Richard C, Lee KF, Campbell M, Hampson L, Hampson IN. Lopinavir shows greater specificity than zinc finger ejecting compounds as a potential treatment for human papillomavirus-related lesions. Antiviral Research. 2011;91(2):161-6. doi: 10.1016/j.antiviral.2011.05.016. PubMed Central PMCID: PMCAbbott(United States)	Irrelevant articles. Excluded.
641	Zerdali M, Hamzaoui S, Teherani FH, Rogers D. Growth of ZnO thin film on SiO<sub>2</sub>/Si substrate by pulsed laser deposition and study of their physical properties. MATERIALS LETTERS. 2006;60(4):504-8. doi: 10.1016/j.matlet.2005.09.024. PubMed PMID: WOS:000233881800018.	Irrelevant articles. Excluded.
642	Zhai X, Wu H, Wang Y, Zhang Z, Shan L, Zhao X, et al. The fruit glossiness locus, dull fruit (D), encodes a C(2)H(2)-type zinc finger transcription factor, CsDULL, in cucumber (Cucumis sativus L.). Hortic Res. 2022;9:uhac146. Epub 20220702. doi: 10.1093/hr/uhac146. PubMed PMID: 36072836; PubMed Central PMCID: PMCPMC9437717.	Irrelevant articles. Excluded.
643	Zhang L, Guo D, Shen J, Zheng Y, Zhai J, Li R, et al. Tissue mechanics modulate PCNP expression in oral squamous cell carcinomas with different differentiation. Frontiers in Oncology. 2023;12. doi: 10.3389/fonc.2022.1072276.	Irrelevant articles. Excluded.
644	Zhang LW, Wu J, Chen T. sQuiz your knowledge! Anogenital and distal erythema, alopecia, and diarrhoea. European Journal of Dermatology. 2021;31(5):684-6. doi: 10.1684/ejd.2021.4160.	Irrelevant articles. Excluded.
645	Zhang Y, Fan S, Meng Q, Ma Y, Katiyar P, Schlegel R, et al. BRCA1 interaction with human papillomavirus oncoproteins. Journal of Biological Chemistry. 2005;280(39):33165-77. doi: 10.1074/jbc.M505124200.	Irrelevant articles. Excluded.
646	Zhao LJ, Zhu HY, Zhang KG, Wang YL, Wu L, Chen CH, et al. The MIXTA-LIKE transcription factor CsMYB6 regulates fruit spine and tubercule formation in cucumber. PLANT SCIENCE. 2020;300. doi: 10.1016/j.plantsci.2020.110636. PubMed PMID: WOS:000581184300015.	Irrelevant articles. Excluded.
647	Zhao M, Duncan JR. Use of formaldehyde cross-linked Saccharomyces cerevisiae in column bioreactors for removal of metals from aqueous solutions. Biotechnology Letters. 1997;19(10):953-5.	Irrelevant articles. Excluded.
648	Zhao M, Duncan JR. Bed-depth-service-time analysis on column removal of Zn2+ using Azolla filiculoides. Biotechnology Letters. 1998;20(1):37-9. doi: 10.1023/A:1005374929183.	Irrelevant articles. Excluded.
649	Zheng H, Liu M, Shi S, Huang H, Yang X, Luo Z, et al. MAP4K4 and WT1 mediate SOX6-induced cellular senescence by synergistically activating the ATF2–TGFβ2–Smad2/3 signaling pathway in cervical cancer. Molecular Oncology. 2024;18(5):1327-46. doi: 10.1002/1878-0261.13613.	Irrelevant articles. Excluded.
650	Zimmermann H, Degenkolbe R, Bernard HU, O'Connor MJ. The human papillomavirus type 16 E6 oncoprotein can down-regulate p53 activity by targeting the transcriptional coactivator CBP/p300. Journal of Virology. 1999;73(8):6209-19. doi: 10.1128/jvi.73.8.6209-6219.1999.	Irrelevant articles. Excluded.
651	Zotti M, Coco LD, Pascali SA, Migoni D, Vizzini S, Mancinelli G, et al. Comparative analysis of the proximate and elemental composition of the blue crab Callinectes sapidus, the warty crab Eriphia verrucosa, and the edible crab Cancer pagurus. Heliyon. 2016;2(2):e00075. Epub 20160219. doi: 10.1016/j.heliyon.2016.e00075. PubMed PMID: 27441254; PubMed Central PMCID: PMCPMC4945894.	Irrelevant articles. Excluded.
652	Zou C, Lyu Y, Jiang J, Cao Y, Wang M, Sang C, et al. Use of peripheral blood transcriptomic biomarkers to distinguish high.grade cervical squamous intraepithelial lesions from low.grade lesions. Oncology Letters. 2020;20(3):2280-90. doi: 10.3892/ol.2020.11779.	Irrelevant articles. Excluded.
653	Zwerschke W, Joswig S, Jansen-Dürr P. Identification of domains required for transcriptional activation and protein dimerization in the human papillomavirus type-16 E7 protein. Oncogene. 1996;12(1):213-20.	Irrelevant articles. Excluded.
654	Zychowicz C, Siewierska B. Value of human milk in the treatment of acrodermatitis enteropathica in the light of the zinc deficiency theory. Pediatr Pol. 1978;53(3):315-21. PubMed PMID: 652417.	Irrelevant articles. Excluded.
