# Supplementary material for: Oral zinc sulphate reduces the recurrence rate and provides significant therapeutic effects for viral warts: A systematic review and meta-analysis of randomized controlled trials
Source: PLoS One. 2025 May 7;20(5):e0323051. doi: 10.1371/journal.pone.0323051 (PMC12058182; doi:10.1371/journal.pone.0323051)
Supplement: S1 Data — (XLSX) [file pone.0323051.s009.xlsx]

## Sheet: Minimal dataset
All data extracted from the primary research sources regarding the primary outcome.
Study name	Zinc sulphate group		Placebo group		Mean of the initial zinc ion level (μg/dL)	Mean difference of the increase in zinc ion level after treatment (μg/dL)	Mean of the disease duration (month)
	Number of total clearances	Total number	Number of total clearances	Total number
Gurairi 2002	20	23	0	20	62.5	125.13	24
Lopez-Garcia 2009	4	25	3	25	102	49	N/A
Sadighha 2009	10	13	1	13	53.3	107	27.3
Yaghoobi 2009	25	32	3	23	55.09	103.81	28.4
Akhavan 2014 (cryotherapy)	40	40	36	37	N/A	N/A	N/A
Akhavan 2014 (imiquimod)	38	40	37	39	N/A	N/A	N/A
Akhavan 2014 (podophyllin)	39	41	38	40	N/A	N/A	N/A
Moniem 2016	7	20	0	20	85.95	29.66	9.25
Mahmoudi 2018	26	38	23	36	113.77	15.46	21.9
N/A = not applicable, Since the Akhavan 2014 study did not include zinc ion concentration or disease duration in its results, we excluded it from the subgroup analysis and meta-regression.
All data extracted from the primary research sources regarding the relapse rates.
Study name	Zinc sulphate group		Placebo group
	Number of relapses	Total number	Number of relapses	Total number
Akhavan 2014 (cryotherapy)	3	40	11	36
Akhavan 2014 (imiquimod)	1	38	10	37
Akhavan 2014 (podophyllin)	5	39	9	38
Mahmoudi 2018	3	26	6	23
All data extracted from the primary research sources regarding the adverse events.
Study name	Zinc sulphate group		Placebo group		Zinc sulphate group		Placebo group
	Patients who experienced nausea	Total number	Patients who experienced nausea	Total number	Patients who experienced vomiting	Total number	Patients who experienced vomiting	Total number
Gurairi 2002	23	23	0	20	5	23	0	20
Lopez-Garcia 2009	10	25	10	25	8	25	0	25
Mahmoudi 2018	31	45	2	38	8	45	2	38

## Sheet: Gurairi 2002
	Original data (B2 to B24)	Mean of the original data (B2 to B24)
Mean of the initial zinc ion level in the treatment group (μg/dL)	64.7	62.5
	54.5
	58.7
	80.3
	65.5
	68.8
	44.2
	76.6
	65.3
	56.7
	75.4
	68.4
	58.3
	75.6
	50.4
	75.3
	65.6
	44.8
	55.2
	55.6
	71.4
	60.4
	45.3
	Original data (B26 to B48)	Mean of the original data (B26 to B48)
Mean of the post-reatment zinc ion level (μg/dL)	195.3	187.6
	205.3
	229
	220
	160.2
	185
	201
	230
	190.2
	215
	195
	230
	190.3
	205
	198.2
	230
	190
	210.3
	200
	202
	70.3
	78
	85
	Data
Mean difference of the increase in zinc ion level after treatment (μg/dL)	C26 minus C2 = 125.13
	Data	Explanation
Duration of the disease (month)	24 months	The authors reported that the duration of illness ranged from a minimum of 1 year to a maximum of 10 years, with an average of 2 years. For statistical convenience, this was converted into months.

## Sheet: Lopez-Garcia 2009
	Data	Explanation
Mean of the initial zinc ion level in the treatment group (μg/dL)	102	This article did not provide detailed data on the plasma zinc ion concentration for each individual patient; only the final average values were reported. During the statistical analysis, an email was sent to the original author in an attempt to obtain the raw data, but no response was received.
	Data	Explanation
Mean of the post-reatment zinc ion level (μg/dL)	1.51	This article did not provide detailed data on the plasma zinc ion concentration for each individual patient; only the final mean and SD were reported.
	Data	Formula
Mean difference of the increase in zinc ion level after treatment (μg/dL)	49	Subtracting 1.02 from 1.51 gives 0.49 (mg/L), which is then converted to the appropriate unit (μg/dL).
	Data
Mean of the disease duration (month)	N/A

## Sheet: Sadighha 2009
	Data	Explanation
Mean of the initial zinc ion level in the treatment group (μg/dL)	53.3	This article did not provide detailed data on the plasma zinc ion concentration for each individual patient; only the final mean and SD were reported.
	Patients responded to therapy in the zinc group*			Mean zinc level when ending the treatment (μg/dL)	Combined mean value (μg/dL)
Mean of the post-reatment zinc ion level (μg/dL)	7 (in the first course)			181.5 ± 22.1	(7*181.5 + 3*201.3 + 3*69.8) / 13 = 160.3
	3 (in the second course)			201.3 ± 22.0
	3 (still no response)			69.8 ± 10.3
	* Patients who responded to the first round of treatment would discontinue therapy, while the remaining patients would proceed to the second round of treatment.
	Formula
Mean difference of the increase in zinc ion level after treatment (μg/dL	F4 minus B2 = 107
	Data	Explanation
Duration of the disease (month)	27.3	This article did not provide detailed data on the disease duration for each individual patient; only the final mean and SD were reported.

## Sheet: Yaghoobi 2009
	Data	Explanation
Mean of the initial zinc ion level in the treatment group (μg/dL)	55.09	This article did not provide detailed data on the plasma zinc ion concentration for each individual patient; only the final mean and SD were reported.
	Patients responded to therapy in the zinc group*			Mean zinc level when ending the treatment (μg/dL)	Combined mean value (μg/dL)
Mean of the post-reatment zinc ion level (μg/dL)	19 (in the first course)			177.5 ± 19.1	(19*177.5 + 6*199.7 + 7* 73.5) / 32 = 158.9
	6 (in the second course)			199.7 ± 19.9
	7 (still no response)			73.5 ± 9.2
	* Patients who responded to the first round of treatment would discontinue therapy, while the remaining patients would proceed to the second round of treatment.
	Formula
Mean difference of the increase in zinc ion level after treatment (μg/dL	F4 minus B2 = 103.81
	Data	Explanation
Duration of the disease (month)	27.3	This article did not provide detailed data on the disease duration for each individual patient; only the final mean and SD were reported.

## Sheet: Akhavan 2014
Mean of the initial zinc ion level in the treatment group (μg/dL)	N/A
Mean difference of the increase in zinc ion level after treatment (μg/dL	N/A
Duration of the disease (month)	N/A

## Sheet: Moniem 2016
	Data	Explanation
Mean of the initial zinc ion level in the treatment group (μg/dL)	85.95	This article did not provide detailed data on the plasma zinc ion concentration for each individual patient; only the final mean and SD were reported.
	Data	Explanation
Mean of the post-reatment zinc ion level (μg/dL)	115.61	This article did not provide detailed data on the plasma zinc ion concentration for each individual patient; only the final mean and SD were reported.
	Data
Mean difference of the increase in zinc ion level after treatment (μg/dL	B4 minus B2 = 29.66
	Data	Explanation
Duration of the disease (month)	9.25	This article did not provide detailed data on the disease duration for each individual patient; only the final mean and SD were reported.

## Sheet: Mahmoudi 2018
	Data	Explanation
Mean of the initial zinc ion level in the treatment group (μg/dL)	113.77	This article did not provide detailed data on the plasma zinc ion concentration for each individual patient; only the final mean and SD were reported.
	Data	Explanation
Mean of the post-reatment zinc ion level (μg/dL)	129.23	This article did not provide detailed data on the plasma zinc ion concentration for each individual patient; only the final mean and SD were reported.
	Data
Mean difference of the increase in zinc ion level after treatment (μg/dL	B4 minus B2 = 15.46
	Data	Explanation
Duration of the disease (month)	21.9	This article did not provide detailed data on the disease duration for each individual patient; only the final mean and SD were reported.
